# Supplementary material for: The evolution of opsin genes in five species of mirid bugs: duplication of long-wavelength opsins and loss of blue-sensitive opsins
Source: BMC Ecol Evol. 2021 Apr 26;21:66. doi: 10.1186/s12862-021-01799-5 (PMC8074501; doi:10.1186/s12862-021-01799-5)
Supplement: Supplementary file 1 — Additional file 1: Table S1. Contigs showing high identity with opsins. Table S2: Primers used in this study. [file 12862_2021_1799_MOESM1_ESM.xlsx]

## Sheet: table S1
Table S1: Contigs showing high identity with opsins.
Species name	Contig_ID	ReName	contig_length	CDS_length	NR_best hits	NR_similarity (%)	NR_evalue	NR_description
Nesidiocoris tenuis	c71162_g1	LW1	1327	1128	gi|939649350|ref|XP_014274078.1|	81.39	0	PREDICTED: opsin-1-like [Halyomorpha halys]
	c72055_g1	UV	1898	1152	gi|939247274|ref|XP_014243083.1|	81.13	0	PREDICTED: opsin, ultraviolet-sensitive [Cimex lectularius]
	c72908_g1	LW2	2048	1158	gi|939241649|ref|XP_014240082.1|	78.21	0	PREDICTED: opsin-1 [Cimex lectularius]
Adelphocoris suturalis	c59915_g1	UV	1490	1164	gi|939648900|ref|XP_014273911.1|	74.23	0	PREDICTED: opsin, ultraviolet-sensitive [Halyomorpha halys]
	c64801_g1	LW2	1767	1152	gi|939241649|ref|XP_014240082.1|	75.56	0	PREDICTED: opsin-1 [Cimex lectularius]
	c65092_g1	LW1	1528	1119	gi|939649350|ref|XP_014274078.1|	83.38	0	PREDICTED: opsin-1-like [Halyomorpha halys]
Apolygus lucorum	comp13420_c0	LW2	809	732	gi|939649350|ref|XP_014274078.1|	72.54	7e-129	PREDICTED: opsin-1-like [Halyomorpha halys]
	comp43469_c0	LW1-1	1520	1203	gi|939649350|ref|XP_014274078.1|	82.95	0	PREDICTED: opsin-1-like [Halyomorpha halys]
	comp47028_c0	UV	1362	1155	gi|939648900|ref|XP_014273911.1|	73.95	0	PREDICTED: opsin, ultraviolet-sensitive [Halyomorpha halys]
	comp11496_c0	LW1-2	981	951	gi|939649350|ref|XP_014274078.1|	84.86	0	PREDICTED: opsin-1-like [Halyomorpha halys]
Adelphocoris lineolatus	comp36941_c0	LW2	1619	1152	gi|939241649|ref|XP_014240082.1|	75.56	0	PREDICTED: opsin-1 [Cimex lectularius]
	comp37786_c0	UV	1377	1230	gi|939648900|ref|XP_014273911.1|	72.84	0	PREDICTED: opsin, ultraviolet-sensitive [Halyomorpha halys]
	comp43571_c1	LW1	1422	1113	gi|939649350|ref|XP_014274078.1|	83.38	0	PREDICTED: opsin-1-like [Halyomorpha halys]
Adelphocoris fasciaticollis	comp15594_c0	UV	1346	1209	gi|939648900|ref|XP_014273911.1|	74.09	0	PREDICTED: opsin, ultraviolet-sensitive [Halyomorpha halys]
	comp23804_c0	LW2	1361	999	gi|998501937|ref|XP_015510994.1|	82.06	0	PREDICTED: rhodopsin [Neodiprion lecontei]
	comp34100_c0	LW1	1478	1179	gi|939649350|ref|XP_014274078.1|	82.67	0	PREDICTED: opsin-1-like [Halyomorpha halys]

## Sheet: table S2
Table S2: Primers used in this study.
Species	Contig number	primer name	Primer sequence (5'-3')	Templates
Nesidiocoris tenuis	c71162_g1	NtLW1F	CCTTTTCGTCGGAGACAG	Genomic DNA
		NtLW1R	GAACCCTCATACGCAGC
	c72908_g1	NtLW2F	CGTCGTTCGCAGCATAC
		NtLW2R	ATGGAGCGGATTCATCG
Apolygus lucorum	comp43469_c0	AlLW1-1F	TATGCTTTTTCTTCAGACACG
		AlLW1-1R	ATGGAACCTACCTTCGCT
	comp13420_c0	AlLW2F	CATCATACGCCGCATATC
		AlLW2R	AGGAGTGGAACAAAGTATACG
	comp11496_c0	AlLW1-2F	GACAGGCTGGGGAACTT
		AlLW1-2R	ACAGGACGGTTGTGGACT
Adelphocoris fasciaticollis	comp15594_c0_seq1	AF94F	ATGTCACCCTCCCCGTG	cDNA
		AF94R	GGATGCAGGTGCTGACACT
	comp23804_c0	AF04F	CCCCATTGGTACCAGTTC
		AF04R	GAAGGGGCCGTTTCATC
	comp34100_c0_seq1	AF00F	ATGGAGCCTACCTACGCTG
		AF00R	CGCTTTTTCTTCAGAGACATTG
Adelphocoris lineolatus	comp36941_c0	AL41F	ATGGAACCGTCATATGCTTC
		AL41R	CCGTTTCATCTCCGACG
	comp37786_c0	AL86F	ATGTCACCCTCCCCATGTC
		AL86R	GATGCAGGTGCTGACACTG
	comp43571_c1	AL71F	CCTACCTACGCTGCACTCC
		AL71R	CTTTTTCATCAGAGACGTTGG
Adelphocoris suturalis	c59915_g1_i1	AS15F	ATGTCACCCTCCCCATGTC
		AS15R	GATGCAGGTGCTGAAACTG
	c64801_g1_i1	AS01F	ATGGAACCGTCATATGCTTC
		AS01R	GAAGCGGCCGTTTCATC
	c65092_g1_i1	AS92F	ATGGAGCCTACCTACGCTG
		AS92R	GCTTTTTCATCAGAGACGTTG
Apolygus lucorum	comp11496_c0_seq1	ALU96F	AGGACGGTTGTGGACTCTG
		ALU96R	GGGAACTTCTTTTGAAGAGC
	comp13420_c0_seq1	ALU20F	CATCATACGCCGCATATC
		ALU20R	GGAGTAGATGATGGTCAGGAG
	comp43469_c0_seq1	ALU69F	ATGGAACCTACCTTCGCTG
		ALU69R	CAACGTGTCTGAAGAAAAAGC
	comp47028_c0_seq1	ALU28F	ATGTCACCCTCCCCATGTC
		ALU28R	GAAGCAGGTGCTGATACTGGAG
Nesidiocoris tenuis	c71162_g1_i1	NT62F	ATGGAACCCTCATACGCAG
		NT62R	TGAGGGGGCTTTCTCGTC
	c72055_g1_i1	NT55F	ATGTCATCTCCCTCCGACC
		NT55R	GCTGAAGTGTTGTTGGTCATTTC
	c72908_g1_i1	NT08F	GTCGTTCGCAGCATACAAC
		NT08R	GATGGAGCGGATTCATCG
