# Supplementary material for: The evolution of opsin genes in five species of mirid bugs: duplication of long-wavelength opsins and loss of blue-sensitive opsins
Source: BMC Ecol Evol. 2021 Apr 26;21:66. doi: 10.1186/s12862-021-01799-5 (PMC8074501; doi:10.1186/s12862-021-01799-5)
Supplement: Supplementary file 2 — Additional file 2. Sequences used for phylogenetic and selection analyses. [file 12862_2021_1799_MOESM2_ESM.txt]

>Acyrthosiphon_pisum_XM_001947695
ATGCTAAATAAAATCGGATCTCATTATGAACGGCAAGAGAACTGGGTTGCCGAAGGAGGTTTTGGAAATGAAACTGTGGTTGATCGAGTTCCAGCAGATATGATGCATCTGATCGATCCTTCTTGGTATCAATTTCCTCCAATGGAATCAATGTGGTACAAATGGTTGGGTGTTACTATTTTCTTCTTGGGAATTTTGTCGGTCGTGGGTAATGGAATGGTGATATATATATTTACCTGTACAAAAAATCTTAGAACGCCTTCCAACTTACTGATAGTTAACTTGGCGTTTTCTGATTTCTGTTTGATGTTCACCATGTGTCCTGCAATGGTTTGGAATTGTTTTTACGAGACATGGATGTTTGGACCTTTTGCTTGCGAGTTGTATGCTATGTTTGGATCACTATTTGGGGTCACATCAATATGGACAATGGTTTTTATAGCTTTAGATCGTTATAATGTAATAGTAAAGGGATTATCTGCAAAACCTATGACAACCAAGTTAGCACTATTACAAATATTTTGTATATATCTGCATGGTCTTTTCTGGACTTTAACCCCATTTTTTGGATGGAGCCGATATGTACCAGAAGCAAATATGACAGCATGTGGCACTGATTATTTAACTCTGGCATGGCACAGTCGTAGTTATGTTTTGGTATATGCAATATTTGCATATTATTTACCATTGTTGGTCATCATTTATGCATACTATTTCATTGTGAAGGCAGTAGCATCACATGAGAAATCTATGAGAGAACAAGCAAAAAAAATGAATGTGTCTTCTCTGAGATCCGGAGATCAGAGCAATACTAGTGCAGAATTTAAGCTGGCTAAAGTGGCTTTAATGACAATTTCACTATGGTTCATGGCTTGGACACCATATATGGTTATCAACTTTGCTGGAATATTTCAATTAATGACAATTGATCCATTATTTACAATCTGGGGATCGGTTTTCGCTAAAGCCAATGCTGTGTACAATCCAATAGTATATGCAATTAGTCATCCGAAATATAGATTGGCATTAGATAAGAAGTTCCCATGTCTTGTATGTGGAAAATTAGAAGATGACAGGAGCGATTCAAAATCAGTAGCTTCTGCTCAAACAACTATATCCGAAGATAAAGTC

>Tribolium_castaneum_XM_965251
ATGGAAACCATGGCCAACCATCTCGGTTGGAACGTCCCCAAAGACGAACTCATTCACATACCCCAACATTGGCTCGTATACCCCGAACCAGAAGCCTCCATGCACTTCCTCCTAGCTCTAATATACATCGGATTTTTCATAATGGCAACGATCGGAAACGGACTCGTCATATGGATATTCTCAACATCAAAAAGTCTACGTACAGCCTCCAACATGTTTGTGGTAAACCTCGCCATCTGCGATTTCGCAATGATGATCAAAACTCCGATTTTTATCTACAATTCTTTTTATCGTGGGTTTGCTTTGGGACATTTGGGCTGTCAAATTTTTGCGTTTATTGGTTCGTTATCGGGAATTGGGGCCGGTATGACAAATGCGTGCATCGCATATGACCGATATACCACCATAACTAGGCCCTTTGATGGTAAAATCACAAGAACCAAAGCTCTGGTTATGATTATTTTTGTTTGGGGGTACACCATTCCGTGGGCAGTGATGCCACTACTCGAAATTTGGGGCCGCTTTGCTCCAGAGGGGTTCTTAACGGCCTGCTCTTTCGACTACTTAACCGACACCTTCGACAACCACATGTTCGTCACATCCATATTCATATGTTCCTACGTCATACCTATGTCAATGATAATTTATTTCTACAGCCAAATTGTTAGTAAAGTGTTCAGCCATGAAAAAGCCCTTCGAGAACAAGCTAAAAAAATGAACGTCGAATCGCTCCGAAGCAACCAATCACAACAAGCAAGCCAATCAGCCGAACTAAGAATAGCCAAAGCTGCTATTGCCATTTGTTCGCTATTTGTAGCCTCCTGGACCCCATATGCTGTTTTAGCTCTGATTGGGGCCTTCGGAGACCAATCTTTGCTCACGCCTGGAGTCACAATGGTCCCGGCTTGTGCATGCAAGTTTGTGGCGTGTTTGGATCCTTATGTGTATGCCATAAGTCATCCAAAATACAGACTTGAGTTGCAGAAAAGATTGCCTTGGCTTGCGATTAAAGAAACAGCGGCGAGTGAAACTCAGTCAACGACCACAGAAAATACCACAACTCAAAGTGCTACGACTACGACT

>Acyrthosiphon_pisum_XM_001951553
ATGGATTTCAACCGAAGTGTGTCGAGACCTTTATCACAACTAGGTTCTAGTTTCATGGAAAATGAAGAAGAACTTCAATTAATGGGTTGGAATCTTACTCCAGAAGATCTAACCCATATACCAGAACATTGGTTGTCATACCCAGAAGTTAGATCACTTTATCATTATATTTTGGCATTTTCTTATACAATTTTATTTTGTCTCGGTGTAATTGGAAATGGTTTGGTGTTATGGATATTTTGTGTATCAAAACCATTACGAACGCCTTCCAATTTGTTTGTGCTCAATTTGGCGCTGTGTGATTTTTCCATGGTATTAGTGCTACCAATTCTCATTTATGACTCAATAGATCATAAATATCCAGGCCATTTACAATGTCAAATATTTGCATTGTGTGGATCTATTAGTGGCATTGGAGCAGGAGCCACAAACGCTGCGATTGCTTATGACAGATATAGTACAATTGCAAAACCATTTGAAGGTCGTATGACTTATGGTAAAGCATTAATATTGATCATATGTATTTGGATTTATGTTTTACCATGGTGCTTACTTCCTTTGACCGAAAAGTGGAATCGATTTGTTCCAGAGGGTTTTTTGACAAGTTGTTCTTTTGATTACTTAACACCTACCGAGGAGACTAAAGCTTTTGTTGGAACCATGTTTGTGATTTGTTACGTGATCCCTATGTCTTTTATAATATACTTTTATTCACAAATTGTCTGTCACGTGTTCAACCACGAAAAAGCACTTCGTGAACAAGCTAAAAAGATGAACGTTGAATCTTTGCGAAGTAATCAAGATGCAAACGCTCAATCAGCGGAAGTAAGAATTGCAAAAGCCGCTATTACGATTTGTTTCCTGTTTGTAGCTGCCTGGACACCATACGCAGTGGTCGCTATGATCGGCGCTTTTGGAGATCAATCTTTACTAACACCTATCGCGTCAATGCTACCAGCGGTGTTTGCCAAGACGGTGGCTTGTTTCGACCCTTACGTATACGCAATCAGTCATCCTAAATACAGATTAGAACTTTCAAAACGTGTCCCATGCTTGGGTATTACCGAAAAACCTCTGGCAACGAGCGATACACAATCGATAACTACTGCAGCT
>Acyrthosiphon_pisum_XM_001951578
ATGTCACCAACTCTAATAATGGACTTCAATCGTACCGTATCAAGACCTCTGGCACAATTGGGCTTGATGGAAAACGAAGTAGGAGAAACTCACTTGTTGGGTTGGAACCTTCAAGCCGAAGATCTCATCCACATCCCAGAACATTGGTTAAAATACCAAGAACCCAGTTCGTTGCAACATTACTATTTAGCATTTATGTACACAATTTTTATGTTTGTCGCATTATTTGGTAATGGTTTGGTCATATGGGTATTCTGTGTAGCAAAACCATTACGAACGCCATCCAATATATTCGTAATTAATTTGGCATTGTGCGATTTTGTGATGATGGCAAAAGCACCAATTTTCATATTAGGTTCTATAAATCGTGGTTATCAGGGCCATTTCCTTTGCCAGCTATTTGGCACGGCAGGAGCTTTCAGCGGCATCGGGGCGAGTGCTACGAATGCCGCAATTGCATACGACAGATTTAGTACAATAGCAAAACCATTCGATGGGCGTATGACTTACGGTAGAGCATTTTTTTTAATCATATGTATTTGGACTTATACTTTGCCATGGGGCCTTTTACCTTTAACTGAAAAGTGGAATCGCTATGTACCAGAGGGGTATTTGACAAGTTGTACATTTGACTATTTAAGTCCAACAGACGAAACTAGAGCTTTCGTTGGAATTATGTTTGTTATTTGTTATGTAATACCGGTCTCATTGGTCATATTTTTCTACTCGCAAATCGTTAGCCATGTCTTCAATCATGAAAAAGCACTTCGTGAACAGGCTAAAAAAATGAACGTAGAATCGTTGCGAAGTAATCAAGATGCAAACGCTCAATCGGCGGAAGTAAGGATTGCAAAAGCAGCTATCACAATTTGTTGCCTATTTATAGCTTCTTGGACACCATACGCCGTGGTCGCCATGATTGGTGCTTTTGGAGATCGATCATTGCTGACACCCGGTATCACAATGATACCAGCGATATTTTGCAAGACTGTGGCTTGTTTCGATCCTTATGTGTATGCAATAAGTCATCCAAGATACAGATTGGAATTATCAAAACGTGTTCCTTGTCTTGGAATCAGTGAAAAGCCACCACCAACAGCATCCGAGACCCAATCTACAACTACAGCTGCT

>Adelphocoris_fasciaticollis_comp15594_c0_seq1
ATGTCACCCTCCCCGTGTCTCCTGGACGCGTGTGGCAACAATACGTTTTGGGCGCCCCTCCCATCACCACAAGCATTTGCCAGTGGCCAAAACCTGCTGCGACACGCCATACCACCTGATGAATTAGTGAACGTTCCGGATCATTGGTTGAATTTTGAAAGACCTCGACCAATCTACAATTACTCTCTTGGAATCTTGTACATCTTCTTCATGATCATTGCTCTCGTTGGTAACGGGCTGGTGATATGGATTTTTTCTACTGCGAAATCGCTCAGGACTCCTTCTAATATTTTTGTGGTCAACCTAGCTATCTGTGATTTCCTCATGATGCTCAAGACGCCAATTTTCATTTACAATTCGTTCCACCAAGGATTCGCTCTTGGAAGACTAGGTTGTCAAATTTTCGGTGCAGTGGGATCATTTTCAGGGATCGGTGCTTCAGCTACGAATGCTATAATTGCCTATGATCGCTACCGCGTCATTGCCACACCGTTTGCAGCGAAATTGTCAGCAGCTAAAGCAGTGATGTATTTAGCTCTAATTTGGGCGTATGTAACCCCTTGGGCTCTGTTCCCGCTGTTTGAGCAATGGTCACGATTTGTGCCAGAGGGTTATCTAACTAGCTGCTCCTTTGACTATTTAACACAGAAGGACGATATCAGAAATTTCACTGGCGTCATGTTCATCATATGCTATGTCATACCTCTGTCCTTGGTTATTTACTTTTACGCCCAGATCGTCAGCCATGTCATTATTCACGAGCATAACCTCAGAGAACAGGCCAAAAAAATGAATGTTGAATCGCTGAGAGGTAATCAACCGCAAAATCAAACTTCAGCCGAAATCAGGATAGCGAAGGCTGCCATAACTATTTGTTTCTTGTTCGTATTATCATGGACACCTTATGCAGTAGTAGCAATGATTGGAGCTTTCGGAAATCGATCACTGCTGACGCCAGGGCTAACAATGATTCCTGCATGCACTTGCAAAGCTGTGGCGTGTATCGACCCATACGTTTATGCCATCAGTCATCCACGGTACAGACAAGAGTTGGCGAAGAAATTTCCTTGGTTGGAAATTAACGAGCCTACTGCTGCTGACAATTCATCAACCACTACTGAAACCACCCACGCCCCCACTCCAGTGTCAGCACCTGCATCC
>Adelphocoris_fasciaticollis_comp23804_c0
CCCCATTGGTACCAGTTCCCACCAATGAACCCTCTCTGGCACGGCATCCTCGGATTCGTTATGGTCTGTCTTGGATTCATCTCTGTTGTCGGTAACTTCATGGTCGTCTACATCTTCACATCCACCAAAACCCTGCGGACTCCCTCGAACCTTCTCGTCGTCAATTTGGCATTTTCGGATATGTGTATGATGTTCGCCATGTCTCCAGCTATGGTCATCAACTGTTACTATGAGACCTGGGTGTTGGGACCATTCATGTGTGAACTGTACGCCATGTTGGGATCTCTCTTTGGCTGCGTTTCTATTTGGACCATGACATTTATCGCGCTCGATCGGTACAACGTTATCGTAAAGGGAATCTCGGCTAAACCAATGACCATCAAGACCTGCTTGTTGAGAATAGTCTTCATTTATCTGTTTTCGCTGATTTGGACATTGGCCCCAATGTTTGGCTGGAACAGGTACGTACCTGAAGGTAACATGACGGCTTGTGGAACGGATTACCTCACTCAGGATTGGCTGAGTAAGAGCTACATCCTTGTATACTCCATCTTCGTATACTTTGTGCCTCTCCTGACGATCATCTACTCGTACTACTTCATCCTGAGCGCTGTTTCCGCCCACGAGAAGTCCATGAGGGAACAGGCTAAGAAGATGAACGTTGCATCTTTGAGGTCCGCTGACCAGGCCAACACTTCCGCAGAAGCCAAGCTTGCTAAGGTCGCCCTGATGACCATCTCGCTCTGGTTCTTGGCGTGGACTCCCTACTTGGTGATAAACTATGCAGGCATCTTCCAAACCGCAACAATCACTCCCCTGTTCACTATCTGGGGATCAGTATTCGCGAAGGCTAACGCTGTATACAACCCTATTGTATACGCTATCAGCCATCCCAAATACAAAGCTGCTCTGGCCCAGAAGTTCCCCGGCTGCTGCGGCGGGGACTCCCGCGATGACGCCACCTCCACTGCCAGCGGTGCGACTGCTGTTACCGTCGGAGATGAAACGGCCCCTTCCGCT
>Adelphocoris_fasciaticollis_comp34100_c0_seq1
ATGGAGCCTACCTACGCTGCACTCCAATGGGCCCAGGGCGCCGCTGGTGCTCTCGGCAACAGGACTGTCGTCGACTCCGTGCCCGCGGAGATGCGACACCTCATCGACCCCCATTGGTACCAGTTCCCACCCATGAACCCCCTCTGGCACGGCATCCTCGGGTTCGTCATCTGCGTCCTCGGGATCATCTCAGTGGTCGGTAACTTCATGGTCGTGTACATTTTCTCCTCCTCCAAGAATTTGAGGACTCCATCGAATCTCCTTGTAGTGAATCTCGCCTTCTCTGACTTCCTTATGATGGCTTGCATGTTCCCCCCCATGGTCGTCAACTGCTACTACGAAACCTGGGTTTTCGGACCTTTAATGTGTGAAGTATACGGCATGTTGGGATCTCTATATGGGTGTGCATCCATCTGGACCATGACCATGATCGCCCTTGATCGGTACAACGTTATCGTCAAAGGCATTTCAGCTGCACCGATGACCAACAAGACCGCCATGTTGAGGATTCTCTTCATCTGGGGATTCGCTCTTGTGTGGACTTTGGCTCCCATGTTCGGCTGGAATAGGTACGTTCCTGAGGGCAACATGACCGCCTGTGGAACTGACTACCTGACCAAGGACTGGTTCAGCAGAAGTTATATCCTGGTATACTCGATCTTCGTGTACTTCCTCCCCCTCTTCACCATCATCTACTCCTACTACTTCATCCTCAGCGCGGTTTCTGCTCACGAAAAGTCAATGAGGGAACAAGCTAAGAAGATGAATGTCGCATCTTTGAGATCTGCTGAAAACGCCAACGCATCAGCTGAGGCTAAGCTGGCTAAGGTGGCTTTGACCACGATCTCCCTGTGGTTCATGGCCTGGACGCCATACCTGGTGATCAACTACGCTGGCGTCTTCGAGTCCGCCAACATCAGCCCGCTGTTCACCATCTGGGGATCATTGTTCGCGAAGGCTAACGCTGTGTACAACCCCATCGTATACGCTATCAGCCATCCGAAATACAAGATCGCCCTCCAGCAGAAGTTCCCCAGCTTGTCGTGCGCGGACCCGCCATCTGATGATGGTCAGTCTGTAGCGAGTGGCACCACCAATGTCTCTGAAGAAAAAGCG

>Adelphocoris_lineolatus_comp36941_c0
ATGGAACCGTCATATGCTTCATACCAATGGGCCCAGGGGGGCATGGGCAACATGAACATGGGAGGAATGGGAATGGGGAACAGATCGGTCGTGGACTCCGTGATGCCGGAGATGCGCCATCTCATTGATCCCCATTGGTACCAGTTCCCACCAATGAACCCTCTCTGGCACGGCATCCTCGGATTCGTTATGGTCTGTCTTGGATTCATCTCTGTCGTCGGTAACTTCATGGTCGTCTACATCTTCACATCCACCAAAACCCTGCGGACTCCCTCGAACCTTCTCGTCGTCAATTTGGCATTTTCGGATATGTGCATGATGTTCGCCATGTCTCCAGCTATGGTCATCAACTGTTACTATGAGACCTGGGTGTTGGGACCATTCATGTGTGAACTATACGCCATGTTGGGATCTCTCTTTGGCTGCGTTTCTATTTGGACCATGACATTTATCGCGCTCGATCGGTACAACGTTATCGTAAAGGGAATCGCGGCTAAACCAATGACCATCAAGACCTGCTTGTTGAGAATAGTCTTCATTTATCTGTTCTCGCTGATTTGGACATTGGCCCCAATGTTTGGCTGGAACAGGTACGTACCTGAAGGTAACATGACGGCTTGTGGAACGGATTACATCACTCAGGATTGGCTGAGTAAGAGCTACATCCTTGTATACTCCATCTTCGTATACTTTTTGCCTCTCCTGACTATCATCTACTCGTACTACTTCATCCTGAGCGCTGTTTCCGCCCACGAGAAGTCCATGAGAGAACAGGCTAAGAAGATGAACGTTGCATCTTTGAGGTCCGCTGACCAGGCCAACACTTCCGCAGAAGCCAAGCTTGCTAAGGTCGCACTGATGACCATCTCGCTCTGGTTCTTGGCGTGGACTCCCTACTTGGTGATAAATTACGCAGGCATCTTCCAAACCGCGACAATCACTCCCCTGTTCACTATCTGGGGATCAGTATTCGCGAAGGCTAACGCTGTATACAACCCTATTGTATACGCTATCAGCCATCCCAAATACAAGGCTGCTCTGGCCCAGAAGTTCCCCGGCTGCTGCGGCGGGGACTCCCGCGACGACGCCACCTCCACAGCCAGCGGTGCGACTGCTGTTACCGTCGGAGATGAAACGGCCCCTTCCGCT

>Adelphocoris_lineolatus_comp37786_c0
ATGTCACCCTCCCCATGTCTCCTGGACGCGTGTGGCAACAATACGTTTTGGGCGCCCCTCCCATCACCACAAGCATTTGCCAGTGGCCAAAACCTGCTGCGACACGCCATACCACCTGATGAATTAGTGAACGTTCCGGATCATTGGTTGAATTTTGAAAGACCTCGACCAATCTACAATTACTCCCTTGGAATCTTGTACATCTTCTTCATGATCATTGCTCTCGTTGGTAACGGGCTGGTGATATGGATTTTTTCTACTGCAAAATCGCTCAGGACTCCTTCCAATATTTTTGTGGTCAACCTAGCTATCTGTGATTTCCTCATGATGCTCAAGACGCCAATTTTCATTTACAATTCGTTCCACCAAGGATTCGCTCTTGGAAGAATAGGTTGTCAAATTTTCGGTGCAGTGGGATCATTTTCAGGGATCGGTGCTTCAGCTACGAATGCTATAATTGCCTATGATCGCTACCGCGTCATTGCCACACCGTTTGCAGCGAAATTATCAGCAGCTAAAGCAGTGATGTATTTAGCTCTAATTTGGGCGTATGTAACCCCTTGGGCTCTGTTCCCGCTGTTTGAGCAATGGTCACGATTTGTGCCAGAGGGTTATCTAACTAGCTGCTCCTTTGACTATTTAACACAGAAGGACGATATCAGAAATTTTACTGGCGTCATGTTCATCATATGCTATGTCATACCTCTGTCCTTGGTTATTTACTTTTACGCCCAGATCGTCAGCCATGTCATTATTCACGAGCATAACCTCAGAGAACAGGCAAAGAAAATGAATGTTGAATCGCTGAGAGGTAATCAACCGCAAAATCAAACTTCAGCCGAAATCAGGATAGCGAAGGCTGCTATAACTATTTGTTTCTTGTTCGTATTATCATGGACACCTTATGCAGTAGTAGCAATGATTGGAGCTTTCGGAAATCGATCACTGCTGACGCCAGGGCTAACAATGATTCCTGCATGCACTTGCAAAGCTGTGGCGTGTATCGACCCATACGTTTATGCCATCAGTCATCCACGGTACAGACAAGAGTTGGCGAAGAAATTTCCTTGGTTGGAAATTAACGAGCCTACTGCTGCTGATAATTCATCAACCACTACTGAAACCACCCACGCCCCCACTCCAGTGTCAGCACCTGCATCC
>Adelphocoris_lineolatus_comp43571_c1-seq1
CCTACCTACGCTGCACTCCAATGGGCCCAGGGCGCCGCTGGTGCTCTCGGCAACAGGACTGTCGTCGACTCCGTGCCCGCGGAGATGCGACACCTGATCGACCCCCATTGGTACCAGTTCCCACCCATGAACCCCCTCTGGCACGGCATCCTCGGGTTCGTCATCTGCGTCCTCGGGATCATCTCAGTGGTCGGTAACTTCATGGTCGTGTACATTTTCTCCTCCTCCAAGAATTTGAGGACTCCATCGAATCTCCTTGTAGTGAATCTCGCCTTCTCTGACTTCCTTATGATGACTTGCATGTTCCCCCCCATGGTCGTCAACTGCTACTACGAAACCTGGGTTTTCGGACCTTTAATGTGTGAAGTATACGGCATGTTGGGATCTCTATATGGGTGTGCATCCATCTGGACCATGACCATGATCGCCCTTGACCGGTACAACGTTATCGTCAAAGGTATTTCAGCTGCGCCGATGACCAACAAGACCGCCATGTTGAGGATTCTCTTCATCTGGGGATTCGCTCTTCTGTGGACGTTGGCTCCCATGTTCGGCTGGAATAGGTACGTTCCTGAGGGCAACATGACCGCCTGTGGAACTGACTACCTGACCAAGGACTGGTTCAGCAGAAGTTATATCCTGGTATACTCGATCTTCGTGTACTTCCTCCCCCTCTTCACCATCATCTACTCCTACTACTTCATCCTCAGCGCGGTTTCTGCTCACGAAAAGTCAATGAGGGAACAAGCCAAGAAGATGAATGTCGCATCTTTGAGATCTGCTGAAAACGCCAACGCATCAGCTGAGGCTAAGCTGGCTAAGGTGGCTTTGACCACGATCTCCCTGTGGTTCATGGCCTGGACTCCATACCTGGTGATCAACTACGCTGGCGTCTTCGAGTCCGCCAACATCAGCCCGCTGTTCACCATCTGGGGATCATTGTTCGCAAAGGCTAACGCAGTATACAACCCAATTGTATATGCTATCAGCCATCCGAAATACAAGATCGCCCTCCAGCAGAAGTTCCCCAGCTTGTCGTGCGCGGACCCGCCATCTGATGATGGTCAATCTGTAGCTAGCGGCACCACCAACGTCTCTGATGAAAAAGCG
>Adelphocoris_suturalis_c59915_g1_i1
ATGTCACCCTCCCCATGTCTCCTGGACGCGTGTGGCAACAATACGTTTTGGGCGCCCCTCCCATCACCACAAGCATTTGCCAGTGGCCAAAACCTGCTGCGACACGCCATACCACCTGATGAATTAGTGAACGTTCCGGATCATTGGTTGAATTTTGAAAGACCTCGACCAATCTACAATTACTCCCTTGGAATCTTGTACATCTTCTTCATGATCATTGCTCTCGTTGGTAACGGGCTGGTGATATGGATTTTTTCTACTGCAAAATCGCTCAGGACTCCTTCTAATATTTTTGTGGTCAACCTAGCTATCTGTGATTTCCTCATGATGCTCAAGACGCCAATTTTCATTTACAATTCGTTCCACCAAGGATTCGCTCTTGGAAGACTAGGTTGTCAAATTTTCGGTGCAGTGGGATCATTTTCAGGGATCGGTGCTTCAGCTACGAATGCTATAATTGCCTATGATCGCTACCGCGTCATTGCCACACCGTTTGCAGCGAAATTGTCAGCAGCTAAAGCAGTGATGTATTTAGCTCTGATTTGGGCGTATGTAACACCTTGGGCTCTGTTCCCGCTGTTTGAGCAATGGTCACGATTTGTGCCAGAGGGTTATCTAACTAGCTGCTCCTTTGACTATTTAACACAGAAGGACGATATCAGAAATTTCACTGGCGTCATGTTCATCATATGCTATGTCATACCTCTGTCCTTGGTTATTTACTTTTACGCCCAGATCGTCAGCCATGTCATTATTCACGAGCATAACCTCAGAGAACAGGCCAAAAAAATGAATGTTGAATCGCTGAGAGGTAATCAACCGCAAAATCAAACTTCAGCCGAAATCAGGATAGCGAAGGCTGCCATAACTATTTGTTTCTTGTTCGTATTATCATGGACACCTTATGCAGTAGTAGCAATGATTGGAGCTTTCGGAAATCGATCACTGCTGACGCCAGGGCTTACAATGATTCCTGCATGCACTTGCAAAGCTGTGGCGTGTATCGACCCATACGTTTATGCCATCAGTCATCCACGGTACAGACAAGAGTTGGCGAAGAAATTTCCTTGGTTGGAAATTAACGAGCCTACTGCTGCTGACAATTCATCAACCACTACTGAAACCACCCACGCCCCCACTCCAGTTTCAGCACCTGCATCC
>Adelphocoris_suturalis_c64801_g1_i1
ATGGAACCGTCATATGCTTCATACCAATGGGCCCAGGGGGGCATGGGCAACATGAACATGGGAGGAATGGGAATGGGGAACAGATCGGTCGTGGACTCCGTGATGCCGGAGATGCGCCATCTCATTGATCCCCATTGGTACCAATTCCCACCAATGAACCCTCTCTGGCACGGCATCCTCGGATTCGTTATGGTCTGTCTTGGATTCATCTCTGTCGTCGGTAACTTCATGGTCGTCTACATCTTCACATCCACCAAACCCCTGCGGACCCCCTCGAACCTTCTCGTCGTCAATTTGGCATTTTCGGATATGTGCATGATGTTCGCCATGTCTCCAGCTATGGTCATCAACTGTTACTATGAGACCTGGGTGTTGGGACCATTCATGTGTGAACTGTACGCCATGTTGGGATCTCTCTTTGGCTGCGTTTCTATTTGGACCATGACATTTATCGCGCTCGATCGGTACAACGTTATCGTAAAGGGAATCTCGGCTAAACCAATGACCATCAAGACCTGCTTGTTGAGAATAGTCTTCATTTATCTGTTTTCGCTGATTTGGACATTGGCCCCAATGTTTGGCTGGAACAGGTACGTACCTGAAGGTAATATGACGGCTTGTGGAACGGATTACCTGACTCAGGATTGGCTGAGTAAGAGCTACATCCTTGTATACTCCATCTTCGTATACTTTGTGCCTCTCCTGACGATCATCTACTCGTACTACTTCATCCTGAGCGCTGTTTCCGCCCACGAGAAGTCCATGAGGGAACAGGCTAAGAAGATGAACGTTGCATCTTTGAGGTCCGCTGACCAGGCCAACACTTCCGCAGAAGCCAAGCTTGCTAAGGTCGCACTGATGACCATCTCGCTCTGGTTCTTGGCGTGGACTCCCTACTTGGTGATAAACTATGCAGGCATCTTCCAAACCGCAACAATCACTCCCCTGTTCACTATCTGGGGATCAGTATTCGCGAAGGCTAACGCTGTATACAACCCTATTGTATACGCTATCAGCCATCCCAAATACAAAGCTGCTCTGGCCCAGAAGTTCCCCGGCTGCTGCGGCGGGGACGCCCGCGATGACGCCACCTCCACAGCCAGCGGTGCGACTGCTGTTACCGTCGGAGATGAAACGGCCGCTTCCGCT

>Adelphocoris_suturalis_c65092_g1_i1
ATGGAGCCTACCTACGCTGCACTCCAATGGGCCCAGGGCGCCGCTGGTGCTCTCGGCAACAGGACTGTCGTCGACTCCGTGCCCGCGGAGATGCGACACCTCATCGACCCCCATTGGTACCAGTTCCCACCCATGAACCCCCTCTGGCACGGCATCCTCGGGTTCGTCATCTGCGTCCTCGGGATCATCTCAGTGGTCGGTAACTTCATGGTCGTGTACATTTTCTCCTCCTCCAAGAATTTGAGGACTCCATCGAATCTCCTTGTAGTGAATCTCGCCTTCTCTGACTTCCTTATGATGGCTTGCATGTTCCCTCCCATGGTCGTCAACTGCTACTACGAAACCTGGGTTTTCGGACCTTTAATGTGTGAAGTATACGGCATGTTGGGATCTCTATATGGGTGTGCATCCATCTGGTCCATGACCATGATCGCCCTTGATCGGTACAACGTTATCGTCAAAGGCATTTCAGCTGCACCGATGACCAACAAGACCGCCATGTTGAGGATTCTCTTCATCTGGGGATTCGCTCTTGTGTGGACTTTGGCTCCCATGTTCGGCTGGAATAGGTACGTTCCTGAGGGCAACATGACCGCCTGTGGAACTGACTACCTGACCAAGGACTGGTTCAGCAGAAGTTATATCCTGGTATACTCGATCTTCGTGTACTTCCTTCCCCTCTTCACCATCATCTACTCCTACTACTTCATCCTAAGCGCGGTTTCTGCTCACGAAAAGTCAATGAGGGAACAAGCTAAGAAGATGAATGTCGCATCTCTGAGGTCTGCTGAGAACGCCAACGCATCTGCTGAGGCTAAGCTGGCTAAGGTGGCTTTGACCACGATCTCCCTGTGGTTCATGGCCTGGACGCCATACCTGGTGATCAACTACGCTGGCGTCTTCGAATCTGCCAACATCAGCCCACTATTCACCATCTGGGGATCATTGTTCGCAAAGGCTAACGCAGTATACAATCCAATTGTATATGCTATCAGCCATCCGAAATACAAGATCGCCCTCCAGCAGAAGTTCCCCAGCTTGTCGTGCGCGGACCCGCCATCTGATGATGGTCAATCTGTAGCTAGCGGCACCACCAACGTCTCTGATGAAAAAGCG

>Agrotis_ipsilon_KF539430
ATGGCGACGAACTACACGGACAACATCGGCCCCATGGCTTATCCCCTAAAAATGGTGTCTCAAGAGGTGGTTGAGCACATGCTAGGCTGGAACATCCCTGAGGAACACCAGGATCTAGTCCACGAGCACTGGAGGAACTTCCCAGCAGTCAGCAAGTATGCTCACTATATGCTGGCACTCATCTACACCATGCTGATGGTCACATCTTTCCTGGGCAACGGCATTGTCATCTGGATTTTTGGCACCTCAAAATCCCTCCGGAGTCCTAGCAACATGTTCGTCATCAACCTGGCAGTCTTCGACCTGATGATGATGTTGGAAATGCCCCTCCTCATCATGAACTCTTTCTACCAGCGGATGGTGGGGTACCAGCTTGGATGTGACATATATGCTGTTCTTGGTTCCCTATCAGGGATTGGAGGAGCCATCACCAATGCTGTCATCGCGTTTGATAGATACAAGACAATCTCCTGCCCTCTTGACGGAAGAATAAATAGAGTACAAGCGTTCATACTGATTGCCTTCACCTGGTTCTGGGCACTACCATTCACCGTCCTTCCCGCTCTCAAGATCTGGGGACGATTTGTACCCGAGGGCTTCCTAACAACCTGCTCCTTCGACTACTTCACCGACGACCAGGATACGAAGGTCTTCGTGGCGGCCATCTTCGTGTGGAGCTACGCGATACCCATGACGCTCATCTGCTACTTCTACTTCCAGCTGTTTGGTGCTGTGCGTCTCCACGAACGTATGCTGTCAGACCAAGCCAAGAAGATGAACGTCAAATCTCTGACAGCCAACAAGGACGATGCCAGCCGAAGTGTTGAGATCAGGATCGCTAAAGTAGCCTTCACCATCTTCTTCCTCTTCGTCTGCGCGTGGACTCCGTATGCCATCGTCACTATGACTGGCGCTTTTGGTGATAGGGGCCTCCTGACTCCCGTTGCGACTATGATTCCTGCCGTCTGCTGCAAGGTGGTCTCCTGCATAGACCCATGGGTGTATGCTATTAATCATCCCAGATACAGGGCGGAACTCCAGAAGCGTCTCCCCTGGATGGGAGTCCGTGAAGCAGACCCTGACTCCGTGTCAACCACCACCAGCGTCGGCACCGCTCAGTCTACTGCCCCATCCGCTGCTGAAGCG

>Agrotis_ipsilon_KF539439
ATGTCGCTGACTCTGGATCCCGGGCCCGGTATAGCTGCCCTGCAAGCATGGGGTGGCCAAGTAGCGGCGTATGGCGCCTCCAACCAGACCGTGGTGGACAAGGTGCCGCCAGATATGCTCCATATGGTCGATCCTTACTGGTACCAGTTTCCTCCGATGAACCCGCTTTGGCACGGACTTTTGGGATTCACTATCGGCTGTCTTGGATTCATCTCTATCACTGGCAACGGAATGGTCATCTATATATTCATGTCAACGAAGAGTCTTAAAACTCCATCAAACTTGCTAGTGGTTAATCTCGCTTTTTCCGACTTTCTTATGATGTGCGCTATGTCTCCGGCTATGGTGGTAAATTGTTACAACGAAACATGGGTATGGGGTCCTCTTGCGTGTGAACTCTACGCTTGTGCGGGTTCGCTATTTGGATGTGCATCGATTTGGACCATGACAATGATAGCTTTCGATCGCTACAATGTTATCGTGAAAGGTATCGCAGCCAAACCCATGACCAACAACGGAGCACTTCTGCGTATACTCGGCATTTGGGCGTTCTCACTCGCTTGGACTCTCGCACCATTCTTCGGCTGGAACCGTTATGTACCTGAAGGAAACATGACAGCGTGTGGCACTGACTACTTGTCCAAAGATTGGTTCAGCCGAAGCTACATCCTTATCTACTCCGTTTTCGTATACTTTCTGCCTCTTCTGCTTATCATTTACTCTTACTTCTTTATTGTCCAGGCCGTAGCAGCTCACGAGAAGGGAATGAGGGAACAAGCTAAGAAAATGAACGTAGCTTCCCTCAGGTCTTCAGAAGCGGCAAATACCAGCGCGGAGTGCAAATTGGCAAAGGTAGCTCTAATGACCATATCTCTATGGTTCATGGCGTGGACACCATACCTCGTGATCAACTACACGGGTGTGTTTGAAAGTGCGCCCATCAGCCCCCTTGCTACCATCTGGGGCTCACTCTTTGCTAAGGCTAACGCTGTCTACAATCCTATTGTATACGGCATCAGCCACCCGAAGTATCGCGCTGCTCTGTACCAGAGATTCCCGTCCCTGTCGTGCCAGGCGTCGCCGGACGAGAGCGGCTCCGTGGCGTCAGGCGCTACCGCTGTTTCCGAGGAGAAACCTGCCGCC

>Agrotis_ipsilon_KF539451
ATGTACAATCAAACAGAAAATTCATACTACGATGCACACTTTGCACCTTTCAAGTCTGGAGGGCCGAGTGGCGTGGAGATGCTGGGCGATGGACTGACGGGAGATGACCTGGCCATGGTCCCGGAACACTGGCTGGCCTTCCCGGCTCCCCCGGCAAGCGCGCATACTGCGCTCGCGCTGCTTTACATATTCTTTACTGCAGCCGCTTTAGTAGGAAATGGACTAGTTATCTTCATATTTTCTACAACGAAAAGCTTACGAACTTCGAGCAACCTTTTAATTTTGCAACTAGCAATTTTAGATTTCATCATGATGGCAAAAGCTCCAATTTTTATTTACAATAGTGCAATGCGAGGCTTTGCCAGTGGAACTATAGGCTGTCAGCTTTTCGCGCTGATGGGGGCGTATAGTGGTATCGGCGCAGGCATGACCAATGCTTGTATCGCATATGACAGGCATTCCACAATCACCCGCCCTCTCGATGGACGATTGTCTCGCGGCAAAGTTCTACTGATGATTGCATTTACTTGGATATACAGTACACCATGGGCTCTACTACCACTTTTCAAAATCTGGGGCAGATATGTTCCTGAGGGTTATTTGACATCCTGTACGTTCGATTACCTGACGAATACATTCGACACCAAATTATTCGTCGCGTGTATTTTTACGTGCAGTTACGTGTTCCCCATGTCCATGATCATATATTTTTACAGTGGAATCGTAAAGCAAGTGTTTGCACATGAGGCTGCCTTGAGAGAGCAGGCTAAGAAGATGAATGTGGAATCACTTCGATCGAACCAGAATGCAAACGCAGAATCAGCTGAAATCCGAATAGCTAAGGCAGCACTCACCGTGTGCTTCTTATTTGTAGCGTCGTGGACTCCTTACGGGATCATGTCGCTTATAGGAGCTTTTGGAGATCAACAACTACTTACACCAGGGGTTACAATGATTCCAGCTGTAGCATGCAAAGCTGTCGCCTGTATAGATCCCTGGGTTTATGCCATCAGTCACCCGAAGTACAGGCAAGAATTGCAACGTCGTATGCCATGGTTGCAAATTCAAGAACCAGATGATACCGTATCGACTGCGACCAGCAATACTGTATCCAGCGCCCCAGCCGCGACACCTGCT

>Agrotis_ypsilon_KJ010187
ATGGCAGACACCGGACCTGGAATGGCAGCCCTGCAAGCTTGGGGAGGTCAAGCGATGCATGGAACAGTGAACCAAACCGTCGTGGACAAAGTACCAGCCGACATGCTCCACATGGTCGACCCTCACTGGTACCAGTTTCCTCCTATGAACCCACTCTGGCACGCACTCTTGGGATTCACAATTGGCGTTCTTGGATTCATATCTATTGCTGGCAACGGCATGGTCATCTACATATTTTCATCCACCAAGAGCCTGAAGACACCATCAAACCTGCTGGTAGTGAATCTCGCTTTTTCCGACTTCCTGATGATGTGTGCTATGGCTCCAGCTATGGTTATTAACTGCTACAACGAAACATGGGTATTTGGTCCGTTTGCTTGTGAACTTTACGGTTGCGCTGGCTCACTATTTGGATGCGCATCTATATGGACCATGACCATGATCGCCTTCGACCGCTACAACGTCATTGTGAAGGGTATCGCCGCCAAGCCCATGACTAAGACTGGAGCTCTTCAGCGCATACTTGGAATCTGGCTGTTCTCTCTCGCCTGGACTCTTGCGCCATTCTTCGGATGGAACCGGTATGTACCTGAGGGAAACATGACTGCTTGCGGAACTGACTACTTGTCAAAGGACTGGATGAGCCGAAGCTACATCTTGGTTTACTCCGTCTTCGTGTACTTCTTACCACTTCTGCTGATCATCTACTCGTACTACTTCATTGTCCAGGCTGTTACCGCTCACGAGAAGGCTATGAGGGATCAAGCTAAGAAAATGAACGTGGCTTCGCTCAGGTCATCTGAGGCAGCTAACACCAGCGCTGAGTGCAAGTTGGCTAAGGTTGCTCTGATGACAATCTCCCTGTGGTTCATGGCGTGGACCCCATACCTTGTGATCAACTACACGGGGGTGTTCGAGAGCGCGCCCATTAGTCCTCTGGCTACTATCTGGGGCTCACTGTTCGCTAAGGCTAATGCCGTGTACAACCCTATTGTATATGGTATCAGCCATCCCAGATACCGCGCTGTCTTGTACCAGAAGTTCCCAGCACTGGCATGCACCGTGTCTCCTGATGAGGGCGGCTCCGTCGCGACTGGCGCTACAGTCGTCGCTGATGAGAAGTCTGAGAAGCAGCAAGCTGCT

>Apis_mellifera_NM_001011605
ATGTCCAACGACAGTATTCATTGGGAAGCGAGATATTTACCTGCAGGACCACCACGTTTGCTAGGATGGAATGTTCCCGCTGAAGAATTAATTCATATACCGGAACATTGGCTGGTTTATCCCGAGCCGAACCCTTCTCTTCATTATTTATTGGCCCTTTTATATATCCTTTTTACTTTTCTTGCTTTACTCGGAAATGGTTTAGTAATATGGATCTTTTGCGCTGCTAAATCATTAAGGACTCCTTCAAATATGTTTGTTGTGAATCTGGCAATTTGTGACTTCTTTATGATGATCAAGACACCTATTTTTATATACAATTCCTTTAATACTGGTTTTGCTTTGGGAAACTTAGGATGTCAAATATTTGCAGTTATTGGTTCTTTAACTGGAATCGGTGCTGCGATTACAAATGCAGCTATAGCATACGATAGATATAGTACAATAGCAAGACCATTGGATGGCAAATTATCGCGTGGACAAGTAATTTTATTTATCGTATTAATCTGGACTTATACCATACCATGGGCACTAATGCCTGTGATGGGAGTATGGGGACGTTTTGTACCAGAAGGCTTTCTTACCAGTTGTTCTTTCGATTATCTGACTGACACTAATGAAATACGAATTTTTGTTGCTACTATATTTACTTTCTCCTATTGCATTCCAATGATACTTATAATCTATTACTATAGTCAAATTGTCAGTCATGTCGTAAATCATGAGAAAGCACTTCGAGAACAGGCAAAGAAAATGAACGTCGACAGTTTACGAAGTAATGCGAATACAAGTTCTCAAAGTGCTGAAATTCGTATAGCAAAGGCTGCCATCACAATTTGCTTCTTATATGTTCTTTCATGGACTCCATATGGCGTGATGTCAATGATTGGTGCATTTGGTAATAAAGCACTTTTAACACCTGGTGTTACAATGATACCTGCATGTACATGTAAAGCTGTTGCTTGTTTGGATCCATATGTATATGCTATAAGTCATCCCAAATATAGATTAGAACTACAGAAACGACTACCATGGCTAGAATTACAAGAAAAACCAATATCTGATTCGACAAGCACTACAACTGAGACAGTAAATACACCACCGGCCTCGAGC
>Apis_mellifera_NM_001011606
ATGTTATTGCATAATAAGACTCTCGCCGGTAAAGCGTTGGCTTTCATCGCCGAGGAAGGATATGTCCCGTCGATGCGAGAAAAATTTTTGGGATGGAACGTACCGCCGGAGTATTCGGATCTTGTGCATCCCCATTGGAGAGCATTCCCAGCACCTGGAAAACATTTTCACATCGGACTCGCGATCATCTATTCGATGCTGCTAATAATGTCTCTCGTAGGCAATTGCTGCGTCATATGGATATTCAGCACATCAAAATCACTGAGGACCCCATCGAACATGTTCATAGTCAGCCTGGCGATATTCGATATAATAATGGCTTTTGAAATGCCAATGCTCGTGATCAGCAGTTTTATGGAACGTATGATTGGCTGGGAAATCGGATGCGATGTCTATTCGGTGTTTGGCTCGATTTCTGGCATGGGACAAGCTATGACCAATGCTGCCATCGCATTTGACCGTTACAGAACCATTTCCTGCCCGATCGATGGACGACTCAACTCGAAACAAGCCGCGGTAATCATCGCTTTCACGTGGTTTTGGGTGACACCGTTCACTGTTTTACCGCTACTAAAAGTTTGGGGCCGATACACTACCGAGGGCTTTCTCACCACTTGTTCGTTCGATTTCCTTACGGACGACGAGGATACGAAGGTCTTCGTCACGTGTATTTTCATTTGGGCTTACGTGATTCCTCTCATCTTTATCATATTATTTTATTCTCGATTGCTCAGCTCTATTCGCAATCACGAAAAAATGCTACGAGAGCAGGCAAAGAAAATGAACGTGAAGTCATTAGTATCGAATCAAGACAAGGAGAGAAGCGCCGAAGTGAGAATCGCAAAAGTAGCATTTACCATCTTTTTCCTTTTCCTTCTAGCTTGGACACCGTACGCAACCGTTGCTTTGATAGGCGTATATGGCAATCGGGAACTTTTAACGCCTGTATCCACAATGTTACCTGCTGTATTCGCCAAAACAGTATCTTGTATCGATCCATGGATTTACGCGATCAATCATCCGAGGTATCGACAAGAATTACAAAAACGATGCAAATGGATGGGCATTCACGAGCCGGAAACGACTTCTGACGCTACATCTGCCCAAACTGAGAAAATCAAAACAGACGAA

>Apis_mellifera_NM_001011639
ATGATTGCTGTTTCGGGACCAAGTTATGAAGCTTTCTCTTACGGTGGCCAAGCCAGATTCAATAATCAAACAGTGGTTGACAAAGTTCCACCTGATATGCTTCATCTGATTGACGCTAATTGGTATCAATACCCACCATTAAATCCTATGTGGCATGGAATCCTTGGATTCGTAATAGGCATGCTTGGCTTTGTCTCGGTTATGGGAAATGGAATGGTCGTATATATATTTCTTTCAACAAAAAGTCTTCGCACGCCAAGCAATTTGTTCGTAATCAACCTTGCCATCAGTGATTTCCTCATGATGTTTTGCATGTCTCCACCTATGGTAATCAATTGTTATTACGAGACATGGGTACTAGGACCTCTTTTCTGTCAAATCTACGCGATGTTGGGCTCCTTGTTCGGATGTGGCTCCATTTGGACAATGACGATGATCGCATTCGACAGATACAACGTAATCGTGAAAGGTTTATCCGGTAAACCGCTGTCCATTAATGGGGCTCTCATTCGTATAATAGCTATATGGTTGTTCTCTCTCGGATGGACTATTGCACCTATGTTTGGCTGGAATCGATATGTACCTGAAGGTAATATGACCGCTTGCGGCACCGATTACTTCAACAGAGGATTATTATCTGCTTCTTACCTTGTCTGCTACGGCATTTGGGTTTACTTCGTCCCTCTGTTCCTCATCATTTATAGCTATTGGTTTATCATTCAAGCGGTAGCTGCCCATGAGAAGAATATGCGCGAGCAAGCAAAAAAGATGAATGTTGCTTCTCTCCGATCGTCTGAGAATCAAAACACTAGTGCCGAATGTAAATTGGCCAAAGTTGCTCTTATGACAATCTCTTTATGGTTTATGGCTTGGACTCCGTATCTCGTCATTAATTTCTCGGGTATATTCAATCTCGTTAAAATCAGCCCACTTTTTACCATCTGGGGTTCTCTCTTTGCCAAAGCCAACGCAGTTTACAATCCGATCGTTTATGGAATTAGTCATCCGAAATATCGAGCTGCGCTGTTTGCGAAATTCCCATCATTGGCGTGCGCTGCTGAACCATCCTCAGACGCTGTATCCACAACCTCCGGTACAACTACTGTTACGGATAACGAAAAATCTAATGCG

>Apis_mellifera_NM_001077825
ATGGATACATTAAATATAACAACTTCTTTTTTTATTGAAGTTATGCCTTCAAACATTTCTACCTTAACTACCACAGGACCACAATTTGCAAGACAATTGATGCGTTTTAATAATCAAACAGTTGTTAGTAAAGTACCTGAAGAGATGTTACATTTAATTGATTTATATTGGTATCAATTTCCACCATTGGATCCATTATGGCATAAAATCTTAGGTTTAGTTATGATTATATTAGGTATTATGGGATGGTGTGGAAATGGTGTAGTGGTTTATGTATTTATAATGACACCATCTCTAAGAACACCAAGTAATCTTCTTGTGGTAAATCTTGCTTTCTCTGATTTTATTATGATGGGTTTTATGTGTCCGCCTATGGTAATTTGTTGTTTTTATGAAACATGGGTTCTTGGTAGCTTAATGTGTGATATTTATGCAATGGTTGGATCATTATGTGGATGTGCTTCTATATGGACTATGACAGCTATTGCTTTAGATAGATATAATGTTATAGTAAAAGGTATGTCTGGAACACCTCTTACTATCAAAAGAGCTATGCTTCAAATTTTAGGTATTTGGCTTTTTGGTTTAATATGGACAATTTTACCTTTAGTAGGATGGAATAGATACGTTCCGGAAGGTAATATGACAGCATGCGGAACGGATTATCTTAGTCAAGATTGGACTTTCAAATCATATATATTAGTTTATTCTTTTTTCGTATATTACACTCCATTATTCACTATTATTTACAGTTATTATTTTATCGTTTCGGCTGTTGCGGCTCATGAAAAAGCAATGAAAGAACAAGCAAAAAAAATGAATGTCACTTCTTTACGATCTGGAGATAATCAAAACACTAGCGCTGAAGCGAAATTAGCAAAGGTAGCGCTAACGACAATATCGTTATGGTTTATGGCATGGACACCATATCTTGTGATTAATTATATTGGAATTTTTAATCGATCTCTTATCACACCCCTTTTCACAATATGGGGTTCCCTCTTTGCAAAAGCGAATGCAATATATAATCCTATTGTTTATGGAATTAGCCATCCAAAATATAGAGCTGCGTTGAAAGAAAAACTACCCTTCTTAGTATGCGGCTCGACGGAAGATCAAACTGCTGCAACTGCAGGAGACAAAGCTTCGGAAAAT

>Apolygus_lucorum_comp11496_c0_seq1
AGGACGGTTGTGGACTCTGTGCCTCAGGAGATGCGCCATCTCATCGATCCCCATTGGTATCAATTCCCACCAATGAACCCCCTCTGGCACGGAATTCTTGGATTCGTGATTTTCTGCCTTGGAATCATCTCTGTCATTGGTAACTTCATGGTGGTGTACATCTTCTCTTCTTCCAAGAGTTTGAAGACTCCATCGAATCTCCTTGTGGTTAACCTTGCATTTTCCGACCTTCTTATGATGACTTGCATGTTCCCCCCGATGGTAGTCAACTGCTACTATGAAACCTGGGTTTTTGGACCTTTCATGTGTGAAGTATACGCTATGTTGGGATCACTGTTCGGGTGTGCATCTATCTGGACCATGACTATGATTGCACTCGACCGATACAACGTAATAGTAAAGGGCATTGCAGCTGCTCCAATGACTAATAAAACCGCCATGATGAGGATCCTTGGTATCTGGGCTTTCGCACTGCTATGGACACTGGCTCCCATGTTCGGCTGGAATAGGTATGTTCCTGAAGGCAATATGACTGCTTGTGGAACTGACTACTTGACCAAGAACTGGGTCAGCAGAAGCTACATTCTTGTCTATTCAATTTTTGTCTACTTCACACCGCTCCTCACAATAATCTATTCCTACACCTTTATCCTGCAGGCAGTATCTGCGCACGAGAAAACCATGAGAGAACAGGCTAAAAAGATGAACGTGGCATCTTTGAGATCTGCTGAGAACGCTAATGCTTCAGCTGAAGCCAAGCTGGCTAAAGTAGCTCTGACTACCATCTCACTGTGGTTCATGGCCTGGACTCCATATCTGGTGATCAACTATTCCGGCATCTTTGAGACTGCAACAATTACTCCACTTTTCACCATCTGGGGATCCTTGTTCGCAAAGGCTAACGCTGTGTACAATCCAATTGTATACGCAATCAGTCATCCCAAGTACAAGATAGCTCTTCAAAAGAAGTTCCCCAGCCTG

>Apolygus_lucorum_comp13420_c0_seq1
ATGGAACCATCATACGCCGCATATCAATGGGCCCAGGGGGGCATGGGGAACATGAATATGGGAGGAATGGGGATGGGAAATAGGTCCGTCGTGGATTCTGTTCTCCCGGAGATGCGCCACCTCATCGACCCCCATTGGTACCAGTTCCCGCCAATGAACCCTCTCTGGCACGGGATTCTCGGATTTGTCATGGTTTGTCTTGGATTAATTTCAGTCACCGGTAACTTCATGGTGGTTTATATTTTCACATCCACTAAATCCTTGAGGACTCCATCGAATCTCCTTGTAGTCAACCTGGCATTCTCAGATTTATGCATGATGTTTTCTATGTCCCCTGCTATGGTCATCAACTGCTACTACGAGACTTGGACGTTTGGACCATTCATGTGCGAATTGTACGCCATGTTGGGATCACTCTTTGGATGCACTTCAATCTGGACTATGACGTTCATTGCCCTTGATAGATACAACGTCATTGTGAAGGGAATTGCAGCTAAACCGATGACCATCAAGACGTGTCTGTTGAGGATAGTCTTCATTTATCTGTTCTCTTTGATTTGGACACTAGCCCCCATGTTTGGATGGAACAGGTACGTTCCCGAAGGAAATATGACCGCTTGTGGAACTGATTACATCACCCAGGATTGGATTAGCAAGAGTTACATCCTTGTATACTCCATCTTCGTATACTTTGTTCCACTCCTGACCATCATCTACTCCTACTACTTCATT

>Apolygus_lucorum_comp43469_c0_seq1
ATGGAACCTACCTTCGCTGCACTCCAATGGGCCCAGGGCGCCGCTGGCGCTCTTGGCAACAGGTCGGTGGTCGACTCCGTACCCGCGGAGATGCGCCACCTGATCGACCCCCATTGGTACCAGTTTCCACCCATGAACCCCCTTTGGCACGGAATTCTCGGATTCGTTATTTGCGTTCTCGGGATCATCTCTGTCATCGGTAACTTCATGGTTGTGTACGTCTTCTCCACTTCCAAGAGTTTGAAGACTCCATCGAATCTCCTTGTTGTGAACCTCGCCTTCTCTGACTTCCTCATGATGACTTGCATGTTCCCTCCGATGGTCGTAAACTGCTACTATGAAACCTGGGTTTTCGGACCTTTCATGTGTGAGCTGTACGCCATGCTGGGTTCCCTTTTCGGATGTGCATCCATCTGGACCATGACCATGATCGCTAACGACAGGTACAACGTGATTGTCAAGGGTATCTCAGCCGCACCCATGACCAACAAGACTGCTATGTTGAGAATTCTCTTCATCTGGTCTTTCGCACTTGTCTGGACGTTGGCCCCCATGTTCGGATGGAACAGATATGTCCCTGAGGGTAACATGACTGCTTGTGGAACTGACTACCTGAGCAAGGAATGGCTCAGCAGGAGCTACATCCTTGTCTACTCGGTCTTCGTCTACTTCCTTCCTCTTTTCATGATCATCTACTCCTACTACTTCATCCTCAGCGCTGTGTCAGCTCACGAGAAGAACATGAGGGAACAGGCTAAGAAGATGAACGTCGCGTCTCTGAGGTCTGCTGAGAACGCCAATGCTTCTGCTGAAGGCAAACTGGCTAAAGTTGCTCTGACCACCATCTCCCTGTGGTTCATGGCCTGGACTCCATACCTGGTTATCAACTACGCCGGCATCTTTGAGACCGCGACCATCAGCCCGCTCTTCACCATCTGGGGATCCTTGTTCGCAAAGGCTAACGCTGTATACAATCCCATCGTATACGCTATCAGCCATCCCAAGTACAAGATCGCGCTGGAGCAGAAGTTCCCCAGCCTGGCGTGCGCCAGCGCGCCTGCCGATGATGGTACGTCTGTGGCCAGCGGCACCACCAACGTGTCTGAAGAAAAAGCA

>Apolygus_lucorum_comp47028_c0_seq1
ATGTCACCCTCCCCATGTCTCCTGGACACGTGTGGCAACGATACATTCTGGGCGCCCCTCCCATCACCGCAAGCATTTGCCAGTGGCCAAAACCTGCTGCGACACGCCATACCTCCAGATGAACTAGCAAACGTCCCTGACCACTGGCTGGATTTTGAAAGACCACGGCCTATCTACAACTACTCCCTTGGCATCTTGTACATCTTCTTCATGGTAATTGCTCTCGTTGGCAATGGACTGGTTATATGGATCTTTTCAACTGCCCGATCGTTAAGAACTCCATCAAATATTTTCGTCGTCAATCTAGCAATCTGTGATTTCCTAATGATGCTCAAGACTCCAATTTTTATTTACAATTCGTTTCATCAAGGATTCGCTCTTGGAAGGCTTGGTTGCCAAATTTTTGCTGCTGTGGGCTCTTTTTCGGGAATCGGAGCGTCTGCCACTAATGCCATCATCGCTTATGATCGGTACCGTGTCATAGCTACACCCTTCGCAGCGAAACTGTCAGCAGCTAAAGCTGTTATGTATTTGGCTCTGATTTGGGCTTACGTAACTCCTTGGGCTTTGTTCCCATTGTTTGAACAGTGGTCACGGTTCGTCCCAGAGGGGTATCTAACCAGCTGCAGCTTTGACTATCTCACGCCTAAGGAAGATATCAGGAACTTCACCGGGATCATGTTCATCATATGCTACGTGGTACCACTTTCTTTGGTGATTTACTTTTATGCCCAAATCGTGAGCCACGTCATCATCCACGAGCATAACCTCAGGGAACAGGCCAAGAAGATGAACGTGGAATCGCTGCGAGGGAATCAACCACAAAATCAAACTTCAGCTGAAATAAGAATAGCCAAAGCTGCCATAACTATTTGCTTTCTATTTGTGTTATCGTGGACCCCGTACGCAGTCGTAGCAATGATAGGCGCTTTTGGGAATAGATCGTTGCTCACCCCTGGACTTACTATGATACCTGCTTGTACTTGCAAAGCTGTGGCTTGCATTGACCCCTATGTATACGCCATTAGTCATCCGAGGTACAGGCAGGAGTTATCTAAGAAATTTCCTTGGTTGGAAATTAACGAGCCCAGTTCTGACAACACATCGAGCACTACTGAAACGACCACCACTCCAGTATCAGCACCTGCTTCC

>Danaus_plexippus_AY605544
ATGGCGACAAACTTCACAGAAGACATCGGCCCCATGGCTTACCCAATAAAAATGGTATCACAGGAGGTAGTCGAACACATGCTGGGATGGAACATTCCCGAGGAACACCAGGACCTGGTGCACGAACACTGGCGGAACTTCCCAGCTGTCAGCAAATACTGGCACTTCGGCCTCGCCTTCATCTACACCCTGTTGATGCTCGCCTCCATGACCGGCAATGGAATCGTTATTTGGATATTTAGCACGTCGAAATCTCTACGCAGTCCGAGTAACATGTTTGTTATCAATCTGGCGATCTTCGACTTCATGATGATGCTTGAGATGCCGTTGCTCGTTCTGAACTCCTTCCACCAGAGACTGCTCGGTTACCAACTCGGATGTGATATATACGCTGTGCTCGGCTCACTGTCTGGAATTGGCGGCGCTATCACCAACGCCGTTATTGCTTTTGACAGATATAAGACAATTTCGAGTCCTTTAGACGGTCGGTTGAACCACACGCAAGCTGCGCTGCTGATTCTCTTCACATGGGTGTGGGCAACTCCCTTCTCCTTCCTACCAGCTTTCAGGGTCTGGGGAAAATATGTACCAGAGGGTTTCCTGACCACCTGCTCCTTTGACTTCCTGACCGAAGACGAGGACACGCGCGTCTTTGTGATGTGCATCTTCGTATGGAGCTACGTCATCCCCATGTGCTGTATTTGCTACTTCTATTCTAAGCTGTTTAGTGCTGTTCGTCTCCACGAACGCATGCTCAAAGAGCAAGCTAAGAAGATGAACGTAAAATCATTGGCAGCTAATAAAGATGATTCGGGCAAAAGCGTCGAGATTCGAATTGCGAAGGTTGCCTTCACGATATTTTTCCTCTTCGTCTGCGCCTGGACGCCATACGCCTTCGTCGCCATGACAGGAGCATTCGGTGACAGGAGCATTCTCACTCCCGTTGCGACGATGATACCAGCCGTATGCGCGAAGGTAGTCTCCTGTCTAGACCCATGGGTGTACGCCATCAACCACCCCAGATATAGGGCTGAACTTCAGAAACGTGTGCCCTGGATGGGAGTCCGTGAAGCCGACCCTGACAACACCTCCAACGTGAGCGGAGCCACAGCTCAAACACAGAATCCTGCTGAAGCG

>Danaus_plexippus_AY605545
ATGGCGATCACAAGCATGGATCCCGGACCAGGTGCCGCAGCGTTGCAAGCTTGGGGCGGCCAAATGGCTGCCTTCGGTAGCAACGAGACCGTTGTTGACAAAGTACTCCCTGACATGTTGCACCTCATCGATCCTCACTGGTACCAATTCCCGCCGATGAATCCCATGTGGCATGGACTACTTGGCTTTGTAATGGGCGTCCTTGGTTTCATATCGATCACTGGCAACGGAATGGTTGTCTACATCTTCACGACCACTAAGACTCTCAAAACTCCATCAAACATTCTCGTTGTAAATCTTGCATTCTCCGACTTCTGCATGATGGCCATTATGGCTCCGCCTATGCTGATTAACTGCTACAACGAAACTTGGGTGTTCGGACCCTTAGCCTGTCAACTGTACGCGTGCGCTGGATCATTGTTCGGATGTGGTTCCATCTGGACTATGACCATGATCGCTTTCGACCGCTACAACGTCATCGTAAAGGGCCTAGCTGCAAAACCAATGACCATCAATGGCGCTTTACTGCGAGTGCTTGGTATCTGGGCCTTCTCCCTGGCATGGACTGTTGCTCCAATGTTCGGCTGGGGCCGATACGTACCAGAAGGCAACATGACTGCCTGTGGAACTGACTACTTCGACAAATCTTTCGCCAACCGCTCTTACATCGTAATCTACTCGGTCTTCTGCTACTTTGCACCACTGTTTCTCATTATCTACTCCTACTTCTTCATTATTCAGGCTGTAGCAGCTCATGAAAAAGCGATGAGGGAGCAGGCGAAGAAAATGAACGTTGCCTCTCTTAGGTCTTCCGACCAGGCTAACACCAGCGCTGAGTGCAAACTGGCTAAGGTAGCATTAATGACGATCTCACTGTGGTTCATGGCGTGGACACCTTATCTGGTTATCAACTTCTGCGGCATCTTCGACGGTGCCCCTATCAGCCCCCTCGCGACCATCTGGGGCTCTGTCTTCGCCAAGGCTAATGCCGTTTATAACCCAATTGTATATGGCATCAGCCACCCTAAATACCGCGCGGCGCTGTATGCGAGGTTCCCAGCTCTGTCATGCCAAGCTTCATCTGACGACAACGTGTCCGCAGCATCTGCGGCCACCGCCTGCACCGAAGAGAAACCATCTGCT

>Danaus_plexippus_AY605546
ATGATCCCGACTATTACTATGGACAACGATACGGACAACATCAACGTCTATGGCGCGTACTTCGCACCGCTCAGGTCCAGCGAGGGCACGAAGATGCTGATAGACGGTCTCACAGGCGAGGACCTAGCTGCAGTACCGGAGCACTGGCACACCTACCCCTCTCCACCAGCCAGCGCCCACACGGCCCTAGCTCTCCTCTACTGCTTCTTCACAGCTGCAGCACTCATTGGAAATGGAATGGTCATATTCATTTTTCTAACAACGAAGAGTTTGCGGACATCTAGCAACTTACTGATTCTAAACCTCGCAATTAGCGATTTCATTATGATGGCCAAAGCTCCAATCTTCATATATAATAGTGCATTGCGCGGCTTTGCTGCGGGACCCGTCGGTTGTCAAATATTTTCCGTAATGGGTGCCTATAGCGGCATTGGAGCGAGTATGACCAACGCTTGTATTGCCTACGACAGACATTCTACGATCACTCGACCACTTGACGGGCGACTGTCGCAAGGGAAAGCTTTGTTGATGATAGCCTTTGTATGGATATATGCGACGCCCTGGTCACTTCTGCCACTGTTCAAAGTATGGGGCAGATTTGTACCAGAGGGCTACTTAACATCATGCACGTTCGATTACTTGTCCAATACTTTCGACACTAAATTGTTCGTGGCCTGTATATTCACTTGTAGCTACGTCTTCCCTATGACCATGATTATATATTTCTACAGTGGCATTGTCAAACAAGTGTTCGCACATGAAGCAGCTTTGAGAGAACAAGCTAAGAAAATGAATGTTGAATCTCTGCGCTCGAATCAAAACGCCTCCGCGGAGTCCGCTGAGATACGAATTGCTAAAGCGGCTCTCACCGTCTGCTTCCTGTTTGTGGCGTCTTGGACGCCGTACGGGGTGATGGCGCTCATAGGAGCCTTCGGGGATCAACGACTTCTCACACCCGGGGTAACTATGATACCAGCCGTAGCGTGCAAAACTGTAGCCTGCATCGATCCTTGGGTTTATGCAATCAGTCATCCCAAGTACAGGCAAGAGCTTCAGCGTCGCATGCCTTGGCTTCAAATCAATGAGCCCGATGACAATGTTTCAAACACTACTAACGGCACTACCAATTCTACGGCTGCGCCTACCGCC
>Dianemobius_nigrofasciatus_AB291232
ATGAATTCATCAGTCGGTCTCCAAGGAGCGCCCATCGCTCTTCCTTATGAGAGCTATGTGGCGCAAATGCTGGGATGGAACATTCCAGCCGAACACATTGAGCTCGTCCATTCCCATTGGCGTGGCTATGAGGCACCAAGCAAATATTGGCACTACTGGTTCGCCTTCATGTACTTCTGCATCATGATTATGTCCTGTCTTGGCAATGGCATCGTCCTCTGGATTTTTGCAACCACAAAGTCACTGCGTACACCTTCCAATATGTTTGTGGTAAACCAGGCCTTGCTCGACCTGCTAATGATGATTGAGATGCCCATGTTTGTTTTAAACTCGCTTTTCTACCAGCGGCCAATCGGTTGGGAAATGGGATGCGATATTTATGCTCTGTTGGGAGCTGTTTCTGGAATTGGATCCGCCATCAATAATGCAGCTATTGCATATGACAGATACCGCACTATCTCCTTCCCTCTGGACGGCAGATTGCAGTTCGGTCACGCATTGGCTTTCATTGTTGGTGTATGGTCTTGGGCCATGCCTTTCTCCCTCCTGCCTCTGTTGAAAGTATGGGGCAGATACGTTCCTGAGGGTCTTCTGACAACTTGCTCATTTGATTATCTAACTGACGACGAGGATACCAAAGTGTTCACCGCCTCCATTTTCACATGGTCCTACGCGTTCCCTCTGTGCCTTATTGTGTTTTTCTATTGCAAGCTCTTCAAACAAGTCCGTCTGCATGAAAAGATGCTTCAAGAACAGGCTCGAAAGATGAACGTGAAATCACTGCAGACCAATCAGGACGTGGCTCAGAAATCTGTCGAAATCCGTATTGCAAAGGTAGCATTCACCATTTTCTTCCTGTTTTTGTGTTCGTGGACACCCTACGCTACTGTGGCAATGATTGGAGCTTTTGGAAACAGGGCATTGCTGACACCGATGTCAACAATGATTCCTGCGTTATTTTCAAAGATAGTGTCTTGCATTGATCCTTGGATATATGCCATCAATCATCCGCGCTTCAGAGGAGAGCTGTTGAAGCGAGCACCGTGGTTTGGCGTTGAGGAACTGAAGTCATCAGATGTCAGTTCTATTGGAACTGACCGAACAACAGCAACGGCAGCTATTGAAACTCCTGCTGCT

>Dianemobius_nigrofasciatus_AB458852
ATGGAGCTCCAAGGCAGCAACGTTTCAAACCTCAGTGTGTGGCGCCCTGAAGCCAGGTTGGCCACACGCCTACTGGGGTGGAATGTTCCTGCCGAGGAGTTGATCCATATCCCGGAGCACTGGCTGACCTATCCGGCTCCCGATGCATTCAGTTACTACATTCTAGGAATGCTCTATGTTGCATTTTGCTTCATAGCTCTTATCGGAAATGGACTTGTTATCTGGGTCTTTAGTTCAGCCAAGACTCTTCGCACTCCTTCCAACATATTTGTGATCAATCTGGCTTTGTATGATTTCATCATGATGTTGAAAACACCAATTTTCATCTATAACTCATTTAACTTAGGCTTTGGTCTTGGTCAGTTGGGTTGCCAAATCTTTGCATTTATGGGATCAGTGTCTGGTATCGGAGCTGCTGCAACAAATGCTTGTATTGCTTATGACAGATATCGGGTTATAGCTCGACCATTTGATAGTAAAATGTCTATCAAAGGAGCCACTCTATTGGTATTATTGGTCTGGATGTGGGCTTTACCATGGGCAATACTGCCTTTGTTGGAGATTTGGGGTCGATATGCCCCAGAGGGATATTTGACTAGCTGCTCATTTGATTATCTTACCGATACTCCCGAAAATCATATGTTTGTTCTGTGCATATTTATTTGTTCTTATGTGATTCCCATGAGTCTAATTATCTACTTCTACTCTCAAATTGTTAGCCATGTGGTAAATCATGAAAAAGCTTTGAAAGAACAGGCCAAGAAAATGAATGTAGATTCCCTGAGGAGTAATCAACAACAAAATCAGACATCAGCTGAGATAAGAATTGCTAAAGTAGCTATAGGAATTTGTTTCCTTTTTGTTGCATCGTGGACTCCTTATGCTGTTTTAGCTCTTATTGGTGCTTTTGGCAACAAGGCTCTCCTTACACCCGGAGTTACTATGATTCCTGCCTGTACATGCAAAGCAGTTGCTTGTCTTGATCCTTATGTTTATGCTATCAGTCATCCACGATACAGAGCTGAGCTACAAAAACGATTGCCATGGCTCTGTATCAAAGAGGAATCTGCCAGCGATACTACATCTAATGCCACAACAACTTCAACTAATGCTGGTGCCACCTCAACG

>Dianemobius_nigrofasciatus_FJ232921
ATGACCGTCCTTCCAAGTGAGCCCAGGTTTAGCGCCTATCAATGGGGCAGCAGCGGTGGCGTAGGAAACATCACGGTGGTGGACAAAGTCCTCCCCGAAATGCTGCATATGGTCGACGCCTACTGGTACCAGTTCCCGCCGATGAACCCGCTTTGGCACGGGCTGCTAGGCTTCGTCATCGGCGTGCTGGGCACCATCTCGGTGATCGGCAACGGCATGGTCATCTACATCTTCTGCACCACCAAATCGCTGCGCTCGCCCTCCAACCTGCTCGTGGTGAACCTCGCCTTCTCTGACTTCCTTATGATGCTCTGCATGTCCCCCGCCATGGTCATAAACTGCTACTATGAAACGTGGGTCTTAGGGCCGCTCCTCTGCGAGCTCTACGGCTTCGCGGGCTCTCTCTTTGGCTGTGGCTCCATCTGGACCATGACCATGATCGCCCTCGATAGGTACAACGTCATCGTCAAGGGTCTGTCCGCCAAGCCCATGACCAACAAGACTGCAGCTCTGCGCATCCTGTTTGTGTGGGCGACATCCGTGGGATGGACCGTCGCACCCATGGTGGGCTGGAACCGCTATGTGCCTGAAGGCAACATGACCGCCTGCGGCACTGACTACCTCACCAAGTCTTGGCAGAGCCGCTCCTACATCCTCATCTACTCCATGTTCGTCTACTTCCTGCCTCTGCTCACCATCATCTACTCATATTTCTTCATTGTTCAGGCTGTGGCTGCGCACGAGAAGGCTATGCGAGAGCAAGCCAAGAAGATGAACGTAGCGTCCCTGCGCTCGGCGGAGAATGCCAACACTAGCGCCGAGTGCAAGCTGGCGAAGGTCGCCCTCATGACCATCTCCCTGTGGTTCTTCGCGTGGACGCCCTACCTTGTCATCAACTACACCGGCATCTTTGGAAGCGCCAAGATCAGCCCCCTGGCTACCATCTGGAGCTCTCTCTTCGCCAAGGCCAACGCCGTATACAACCCCATTGTCTACGGCATCAGCCACCCCAAGTACCGCGCGGCGCTCACCAAGAAGTTCCCGAGCCTCGCGTGCGGCGCCAGTGACGACGGCACGAGCTCCGTGGCGTCGGGCGCCACCACCTGCACCGAGGAGAAGCCCTCCGCG

>Drosophila_melanogaster_M17718
ATGGAGTCCGGTAACGTGTCGTCGAGTCTGTTTGGCAACGTGTCCACCGCGCTGCGGCCGGAGGCGCGGCTGTCCGCCGAAACGCGTCTGCTGGGCTGGAATGTGCCGCCGGAGGAGCTGCGGCACATTCCCGAGCACTGGCTAACTTACCCGGAGCCGCCCGAATCGATGAACTACCTGCTGGGCACGCTCTACATCTTCTTCACCCTGATGTCGATGCTGGGCAATGGACTGGTGATTTGGGTCTTCTCCGCAGCCAAATCGCTGCGAACTCCCTCCAATATACTGGTCATCAATCTGGCCTTCTGCGACTTCATGATGATGGTCAAGACTCCGATATTCATCTACAATAGCTTCCACCAGGGATATGCGCTGGGTCATCTGGGATGCCAGATCTTTGGAATCATTGGCTCCTATACGGGAATCGCTGCCGGTGCCACCAATGCGTTTATAGCCTACGATCGATTCAATGTGATCACTCGACCCATGGAGGGCAAGATGACGCATGGCAAGGCCATTGCCATGATCATATTCATCTACATGTACGCCACTCCATGGGTGGTTGCCTGCTACACGGAGACTTGGGGCCGTTTTGTGCCGGAGGGATATCTGACATCCTGCACCTTTGACTATCTCACCGATAACTTCGATACGCGACTCTTTGTGGCCTGCATCTTCTTCTTCAGCTTCGTGTGTCCCACCACGATGATCACGTACTACTACTCCCAGATTGTGGGCCATGTGTTTAGCCACGAGAAAGCACTGCGGGATCAGGCCAAGAAGATGAACGTGGAATCGCTGCGTTCGAATGTGGACAAAAACAAGGAGACGGCGGAAATCCGGATAGCCAAAGCGGCCATCACCATATGCTTCCTGTTCTTTTGCTCGTGGACGCCGTACGGAGTTATGTCGCTGATTGGCGCCTTTGGGGATAAGACCCTTTTGACGCCCGGAGCCACAATGATTCCCGCCTGTGCCTGCAAAATGGTGGCCTGCATCGATCCGTTCGTGTACGCCATAAGTCATCCCAGATACCGCATGGAGCTGCAGAAGCGATGTCCCTGGCTGGCGCTCAACGAAAAGGCGCCGGAATCGTCGGCTGTCGCCTCCACCAGCACCACCCAGGAACCACAGCAGACCACCGCCGCC
>Drosophila_melanogaster_NM_057353
ATGGAGCCGTTGTGCAACGCCAGTGAACCGCCACTTCGCCCGGAAGCGCGGAGCTCTGGCAACGGAGACTTACAGTTCCTCGGATGGAATGTGCCGCCGGATCAGATTCAATACATTCCGGAGCACTGGCTGACCCAGCTGGAACCGCCCGCGTCCATGCACTACATGCTGGGCGTCTTCTACATATTTCTCTTCTGCGCCTCGACAGTGGGTAATGGCATGGTCATCTGGATCTTCAGCACATCCAAGTCGCTGAGGACACCATCCAATATGTTCGTGCTGAATCTGGCCGTCTTCGATCTGATCATGTGCCTCAAGGCGCCGATCTTCATCTACAACAGCTTCCATCGAGGATTCGCCCTGGGCAATACCTGGTGCCAGATATTCGCCTCCATTGGCTCCTATTCGGGTATTGGTGCTGGTATGACGAACGCGGCCATAGGATACGATCGATACAATGTGATCACCAAGCCCATGAACCGCAACATGACCTTCACCAAGGCGGTGATAATGAATATAATCATCTGGTTGTACTGCACACCGTGGGTTGTCCTGCCGCTAACCCAGTTCTGGGATCGATTCGTGCCAGAGGGCTACCTCACGTCCTGCTCCTTCGACTATCTTTCGGACAACTTTGACACCCGGTTGTTTGTGGGCACCATCTTCTTTTTCAGCTTCGTGTGTCCCACGCTGATGATCCTTTACTACTACTCGCAGATCGTGGGCCATGTCTTCAGCCACGAAAAGGCCCTACGGGAGCAGGCCAAGAAAATGAACGTGGAGTCGCTGCGCTCCAATGTGGACAAGAGCAAGGAGACGGCGGAGATACGGATTGCGAAGGCGGCTATCACCATCTGCTTCCTGTTCTTCGTGTCGTGGACGCCCTACGGCGTAATGTCGCTGATCGGGGCATTCGGGGATAAGAGTCTGCTTACACCAGGAGCCACGATGATCCCGGCCTGCACCTGCAAACTGGTGGCGTGCATAGACCCATTCGTCTATGCCATAAGTCACCCCAGATACCGCTTGGAGCTGCAGAAGCGCTGTCCCTGGCTGGGAGTCAACGAAAAGTCTGGGGAGATCTCTTCGGCGCAGTCCACGACCACCCAGGAGCAGCAACAGACTACCGCTGCA
>Drosophila_melanogaster_NM_057748
ATGCACATCAACGGCCCAAGTGGGCCACAGGCCTATGTGAACGATAGCTTAGGAGATGGCAGCGTCTTTCCAATGGGACATGGATATCCGGCGGAGTACCAGCACATGGTGCACGCCCACTGGCGGGGATTCCGTGAGGCACCTATCTACTATCACGCCGGTTTCTACATTGCCTTTATCGTCCTCATGCTGTCGAGTATCTTTGGAAATGGACTGGTCATCTGGATATTCTCGACTTCGAAATCCCTGCGTACTCCATCTAACCTATTGATTCTCAACCTGGCCATTTTCGATCTGTTCATGTGCACCAATATGCCGCATTATCTTATCAACGCCACAGTTGGCTATATAGTGGGCGGAGATCTGGGCTGCGATATATACGCTTTGAACGGAGGCATCTCCGGGATGGGAGCCTCCATAACGAATGCCTTCATAGCATTCGATCGCTATAAGACAATATCCAATCCAATAGACGGACGTTTGAGCTACGGACAGATTGTACTGCTGATACTCTTCACCTGGTTGTGGGCCACTCCGTTCTCCGTGCTGCCATTGTTCCAGATCTGGGGACGTTACCAGCCGGAGGGCTTCCTGACCACCTGCTCCTTCGATTACCTGACCAACACGGACGAAAACCGACTGTTTGTGCGCACGATTTTCGTGTGGTCCTACGTGATACCGATGACCATGATCCTGGTGTCCTACTACAAGCTCTTCACCCACGTCCGCGTGCACGAGAAGATGCTGGCCGAGCAGGCCAAGAAAATGAACGTGAAGTCGCTGTCGGCCAACGCCAATGCGGATAACATGAGTGTGGAACTCCGGATCGCCAAGGCGGCCCTCATAATATACATGCTCTTCATTCTGGCCTGGACACCCTACTCCGTGGTGGCACTTATCGGATGCTTCGGGGAGCAGCAGCTAATCACGCCCTTCGTCTCAATGCTTCCGTGCCTGGCCTGCAAGTCGGTGTCCTGTCTGGATCCCTGGGTCTATGCCACCAGTCATCCCAAGTATCGTCTGGAGCTGGAGCGCCGTCTGCCGTGGCTGGGCATCCGCGAGAAGCATGCCACATCCGGAACATCCGGCGGCCAGGAGAGTGTGGCCAGTGTCAGCGGCGATACTTTGGCACTCAGCGTGCAAAAC

>Drosophila_melanogaster_NM_079674
ATGGAGCGCAGTCATTTGCCGGAGACGCCATTCGACCTGGCCCATTCTGGGCCCAGGTTTCAGGCCCAGTCGAGTGGCAATGGTTCCGTGCTGGACAATGTGCTGCCCGACATGGCGCACCTGGTGAACCCCTACTGGAGCCGCTTTGCGCCCATGGATCCCATGATGAGCAAAATTCTGGGATTGTTCACCCTGGCCATTATGATCATCTCGTGCTGCGGCAACGGAGTGGTGGTCTACATTTTCGGTGGAACAAAGTCGCTGCGCACGCCGGCAAATTTGCTCGTTCTCAACCTGGCCTTCTCCGACTTCTGTATGATGGCCTCCCAGTCGCCGGTGATGATTATTAACTTCTACTACGAGACTTGGGTGCTGGGTCCGCTGTGGTGCGACATCTACGCGGGATGTGGCTCGCTCTTTGGCTGTGTGTCCATCTGGTCCATGTGCATGATTGCCTTCGATCGGTACAATGTGATAGTGAAGGGTATCAATGGCACACCCATGACCATCAAGACGTCTATAATGAAGATACTTTTCATCTGGATGATGGCTGTCTTTTGGACTGTCATGCCATTGATTGGATGGAGCGCCTATGTGCCCGAGGGCAATCTGACTGCCTGCAGCATTGACTATATGACGCGTATGTGGAACCCGCGATCTTATTTAATCACCTACTCCCTCTTCGTTTACTACACTCCACTGTTTCTCATCTGCTACTCCTACTGGTTCATCATTGCCGCCGTGGCAGCACATGAAAAAGCGATGCGGGAACAGGCCAAGAAGATGAATGTGAAATCCCTGCGGAGCTCTGAGGATTGCGACAAAAGTGCCGAGGGAAAACTGGCCAAGGTGGCTCTAACTACCATCTCCCTATGGTTTATGGCATGGACACCATACCTTGTCATTTGCTACTTCGGACTCTTCAAAATCGACGGATTGACCCCACTGACGACCATTTGGGGAGCGACTTTCGCCAAAACGAGCGCAGTCTACAATCCGATTGTGTACGGCATTAGCCATCCCAAGTACCGCATAGTTCTCAAGGAAAAGTGCCCTATGTGTGTGTTTGGCAATACGGATGAGCCGAAACCGGATGCACCCGCTTCCGATACGGAAACTACATCTGAGGCGGATTCAAAGGCT

>Drosophila_melanogaster_NM_079683
ATGGAGAGCTTTGCAGTAGCAGCCGCGCAACTGGGGCCACACTTTGCCCCCCTGTCCAATGGATCGGTGGTGGACAAGGTCACGCCCGACATGGCCCACCTGATCAGCCCGTACTGGAACCAGTTCCCCGCCATGGACCCCATTTGGGCCAAGATCCTGACCGCCTACATGATCATGATCGGCATGATTTCCTGGTGCGGAAATGGCGTGGTGATCTACATATTCGCCACCACCAAATCACTGCGCACGCCCGCTAACCTGCTGGTCATCAACCTGGCCATCTCCGACTTTGGCATCATGATCACAAACACGCCCATGATGGGCATAAATCTGTATTTCGAGACCTGGGTGCTCGGACCCATGATGTGCGACATATACGCCGGACTGGGCTCGGCCTTTGGCTGCAGCTCCATCTGGTCCATGTGCATGATCTCCCTGGATCGCTACCAAGTGATCGTCAAGGGCATGGCCGGCCGGCCGATGACCATTCCGCTGGCCCTGGGCAAGATTGCCTACATCTGGTTCATGTCGAGCATTTGGTGCCTGGCGCCCGCCTTCGGCTGGAGCAGGTATGTGCCGGAGGGTAACCTGACCTCGTGCGGTATTGACTACTTGGAACGCGACTGGAACCCACGCTCATACCTGATCTTCTACTCCATCTTCGTGTACTATATTCCGCTGTTCCTGATCTGCTACTCTTACTGGTTCATCATTGCTGCTGTCTCCGCCCACGAGAAGGCCATGCGCGAGCAGGCCAAGAAGATGAATGTCAAGTCCCTCCGCTCCTCTGAGGATGCCGAGAAGAGCGCCGAGGGCAAGCTGGCCAAGGTGGCTCTGGTCACCATCACGCTGTGGTTCATGGCGTGGACACCATACCTGGTCATCAACTGCATGGGACTGTTCAAGTTCGAGGGCCTTACACCACTGAATACCATTTGGGGAGCTTGCTTCGCCAAATCGGCCGCCTGCTACAATCCAATTGTATACGGCATCAGCCATCCGAAATATCGCCTGGCCCTCAAGGAGAAGTGTCCTTGCTGCGTCTTTGGCAAGGTCGACGATGGCAAATCGAGCGATGCCCAATCGCAGGCCACCGCCAGCGAGGCCGAGTCCAAGGCA

>Drosophila_melanogaster_Z86118
ATGGCCAGCCTGCATCCCCCGAGCTTCGCCTATATGCGCGATGGGCGCAATCTCAGCCTGGCGGAGAGTGTGCCCGCCGAGATTATGCACATGGTGGATCCGTACTGGTACCAGTGGCCTCCATTGGAGCCCATGTGGTTCGGCATCATTGGCTTTGTGATTGCCATTCTGGGCACCATGTCGCTGGCGGGCAACTTTATTGTGATGTACATCTTTACCTCGTCGAAGGGACTGCGCACGCCGTCCAACATGTTTGTGGTCAATCTGGCCTTCTCCGACTTCATGATGATGTTCACCATGTTCCCGCCGGTGGTGCTGAATGGCTTCTATGGCACCTGGATCATGGGTCCCTTCCTGTGCGAATTATACGGCATGTTTGGCTCGCTCTTCGGATGCGTTTCCATCTGGTCGATGACACTGATTGCCTACGATCGTTACTGTGTGATCGTGAAGGGAATGGCCAGGAAACCACTGACGGCCACGGCGGCTGTGCTCCGGCTCATGGTCGTGTGGACCATCTGCGGAGCGTGGGCCCTAATGCCGCTCTTCGGCTGGAATCGGTATGTGCCCGAGGGCAACATGACCGCCTGCGGCACTGATTACTTTGCCAAGGACTGGTGGAACAGGTCCTACATCATCGTCTACTCCCTGTGGGTCTATCTCACGCCGCTGCTGACCATCATCTTCTCCTACTGGCACATCATGAAGGCTGTGGCTGCCCATGAGAAGGCCATGCGGGAGCAGGCGAAGAAGATGAACGTGGCCTCCTTGCGGAACAGCGAGGCCGACAAGAGCAAGGCCATCGAGATCAAGCTGGCGAAGGTGGCACTGACCACCATATCGCTGTGGTTCTTCGCCTGGACTCCGTACACCATCATCAACTACGCGGGCATCTTCGAATCGATGCACCTGAGTCCACTGAGCACCATCTGTGGATCCGTCTTTGCCAAGGCCAATGCCGTGTGCAATCCCATTGTGTACGGATTGAGCCACCCGAAGTACAAGCAGGTGCTACGGGAGAAGATGCCATGCCTGGCCTGCGGCAAGGACGATCTCACCTCGGACTCGAGGACACAGGCCACCGCCGAGATTAGCGAATCGCAGGCT

>Helicoverpa_armigera_KF539433
ATGGCGTCGAATTACTCAGAGGATATCGGGCCCATGGCCTATCCTCTGAAAATGGTGTCCAAAGAGGTGGTCGAGCACATGCTCGGCTGGAACATTCCCGAAGAACACCAAGACTTGGTTCACGATCACTGGAGGAACTTCCCCGCAGTCAGCAAGTACTGGCACTACGTCCTAGCACTTATTTACACAATGCTGATGACCACCTCTTTGCTGGGAAACGGCATAGTCATCTGGATTTTTGGCACCTCAAAATCCCTGCGCAGTCCAAGCAACATGTTCGTCATCAACCTCGCAGTCTTCGACCTGATGATGATGTTGGAGATGCCGCTACTCGTCATCAACTCGTTCTACCAACGGCTGGTGGGGTACCAGCTCGGCTGTGACATATACGGTGTGCTGGGATCCTTGTCTGGCATCGGAGGAGCTATAACCAATGCTGTTATTGCGTTTGATAGATATAAGACGATTTCCTGCCCTCTCGATGGACGGATAAACAAGGTGCAAGCGTTCATACTGATAGCCTTCACTTGGTTCTGGGCGCTACCATTCACAATCTTACCTGCGCTAAGGATTTGGGGACGTTTCGTACCAGAGGGTTTCCTGACGACCTGTTCGTTCGACTACTTCACGGATGACCAGGATACGAAGGTGTTTGTCGGTTGTATCTTCGTGTGGAGCTACTGCATACCCATGACGCTCATTTGTTATTTCTACTCGCAGCTGTTTGGTGCTGTACGGCTGCACGAGCGCATGCTATCAGAACAAGCCAAGAAGATGAACGTGAAATCCCTAGCTGCCAACAAGGAGGATGCAAGCCGCAGCGTGGAGATCAGGATCGCTAAAGTCGCGTTCACGATATTCTTTCTTTTTATCTGTGCATGGACGCCGTATGCTTTTGTTACGATGACTGGCGCTTTTGGTGATAGGAATCTCCTAACCCCCATCGCAACGATGGTGCCAGCTGTCTGCTGCAAAGTAGTCTCCTGCATAGACCCATGGGTGTACGCTATTAATCATCCCAGATACAGGGCGGAACTCCAGAAGCGTCTCCCCTGGATGGGAGTCCGTGAACAGGACCCTGACTCCGTGTCCACTACAACCAGCGTTGCCACTGCGCAGTCTACTGCCCAACCCGCTGCTGAAGCT

>Helicoverpa_armigera_KF539442
ATGCCGCTGACTCTGGATCCCGGACCCGGCATAGCCGCCCTGCAAGCATGGGGCGGCCAGGTAGCGGCATATGGCGCCTCAAACCAAACCGTCGTGGATAAGGTGCCACCCGATATGCTTCACATGGTCGATCCTCACTGGTACCAGTTTCCTCCAATGAACCCGCTTTGGCACGGACTCTTGGGATTCACTATCGGCTGTCTCGGATTCATTTCTATTTCTGGCAACGGAATGGTCATCTACATTTTCATGTCAACGAAGAGTCTTAAAACTCCATCCAACTTGCTAGTGGTGAATCTTGCTTTCTCCGACTTCCTGATGATGTGCGCGATGTCTCCTGCTATGGTAGTTAATTGTTACAACGAAACATGGGTATGGGGTCCTCTCGCTTGTGAACTTTACGCTTGCGCTGGCTCTCTATTTGGTTGTGCCTCGATTTGGACGATGACAATGATAGCTTTCGACCGCTACAATGTCATCGTAAAAGGTATCGCCGCCAAGCCAATGACCAACAATGGGGCTCTTCTACGTATTCTCGGCATCTGGTTGTTCTCACTTGCATGGACTCTTGCTCCTTTCTTCGGCTGGAATCGATATGTGCCGGAAGGGAACATGACTGCGTGCGGTACCGACTATTTGTCCAAAGATTGGTTCAGCCGAAGCTACATCCTAATCTACTCCGTATTCTGTTACTTCATGCCTCTTCTGCTGATCATATACTCTTACTTCTTCATTGTCCAGGCCGTAGCAGCTCACGAGAAGGGGATGAGGGAACAAGCTAAGAAAATGAACGTAGCTTCTCTGAGGTCGTCAGAAGCAGCTAACACAAGCGCCGAGTGCAAATTGGCAAAGGTAGCGTTAATGACCATTTCTCTGTGGTTCATGGCGTGGACACCATACCTTGTGATAAACTACACGGGTGTGTTTGAAAGCGCACCCATTAGCCCTCTGGCTACTATCTGGGGCTCACTCTTTGCCAAGGCCAACGCCGTTTACAATCCTATTGTATATGGCATCAGCCACCCGAAGTACCGCGCTGCGTTGTACCAGAGATTCCCGTCACTGTCGTGCCAGGCTTCGCCAGACGAGACTGGCTCTGTGGCGTCCGGGGCCACCGCCGTCTCCGAGGAGGAGCCTGCCGCC

>Helicoverpa_armigera_KF539454
ATGTACAATCAAACAGAAAATTCATACTACGATGCGCACTTTGCAGCATACAAGTCGGGTGGGGCGGGCGATACGGAAATGCTGGGCGCGGGGCTGACGGGGGAAGACCTGGCCATGGTGCCCGAGCACTGGCTGTCGTTTCCTGCGCCCCCGGCCAGCGCTCACACTGCGCTAGCATTGCTCTACATATTCTTTACTGCAGCAGCGCTAGTCGGCAATGGACTAGTTATTTTCATATTTTCAACAACTAAAAGCTTAAGGACCTCAAGTAATCTTCTAATCCTACAATTAACAATTTTAGACTTTATCATGATGGCGAAAGCTCCAATATTTATATACAATAGTGCAATGCGCGGTTTTGCTACTGGCACCTTCGGTTGTCAGCTATTCGCGTTGATGGGCGCGTATAGTGGCATTGGTGCAGGTATGACAAATGCTTGCATCGCTTACGACAGGCATTCAACAATCACTCGGCCCTTGGACGGACGTCTGTCCCGAGGCAAGGTTCTGCTAATGATCGCGTTTGTTTGGATATACAGTACGCCGTGGGCTCTGCTGCCACTGTTCAAAATCTGGGGCCGATATGTTCCTGAGGGTTATTTGACATCGTGCACTTTTGATTACTTGACGAACACTTTTGACACCAAGCTATTCGTGGCTTGCATTTTCGCCTGCAGCTACGTTTTCCCCATGTCGATGATTATATACTTCTACAGTGGAATCGTTAAACAGGTGTTTGCACATGAAGCCGCTTTAAGGGAACAAGCTAAGAAAATGAACGTGGAATCACTTCGAGCTAACCAGAACGCAGGTGCAGAATCAGCTGAAATCCGAATAGCCAAGGCAGCTCTCACCGTGTGCTTCTTATTTGTAGCATCGTGGACACCTTATGGCGTTATGGCGCTTATAGGCGCTTTCGGAAACCAACAACTATTAACACCTGGGGTTACAATGATTCCGGCGGTCGCCTGTAAAGCTGTTGCTTGCATCGATCCATGGGTGTACGCTATTAGTCATCCAAAATACAGGCAAGAACTACAACGTCGCATGCCATGGTTACAAATTCAGGAGCCTGATGATACAGCCTCAACAGCTACTAGCAACACAGTATCTAGCGCTCCAGCCGCAGCACCCGCC

>Helicoverpa_armigera_KJ010188
ATGGCAGACAGTGGACCTGGGATGGCAGCCCTCCAAGCCTGGGGAGGCCAAGCTGTGACGCATGGAGCGGCTAACCAGACCGTCGTGGACAAAGTTCCAGCTGACATGCTTCACATGGTCGACGCTCATTGGTACCAGTTTCCACCAATGAACCCACTCTGGCACGCGCTCTTGGGATTCACAATCGGAGTTCTTGGCTTCATTTCCATCGCTGGCAACGGCATGGTCATCTACATATTCTCATCCACCAAGAGCCTGAAGACACCGTCCAACCTTCTGGTAGTGAACCTCGCATTCTCCGACTTCCTTATGATGTGCGCTATGGCTCCGGCTATGGTTATTAATTGTTACAATGAAACGTGGGTGTTTGGTCCATTTGCGTGTGAACTCTACGGATGCGCAGGCTCGCTATTTGGATGCGCATCTATTTGGACCATGACCATGATTGCATTCGACCGCTACAACGTCATCGTGAAAGGTATCGCCGCTAAGCCAATGACCAAATCCGGAGCTCTACAGCGCATACTCGGAATCTGGTTGTTCTCACTCGCATGGACTCTGGCGCCTTTCTTCGGCTGGAACCGCTATGTGCCTGAAGGAAACATGACCGCCTGCGGAACTGACTACTTGTCAAAGGATTGGTTCAGCCGCAGCTACATCCTTGTCTACTCCATCTTCGTGTACTTCTTACCTCTTCTGCTCATCATCTACTCCTACTACTTCATCGTCCAGGCTGTGACCGCTCACGAAAAGGCTATGAGGGAACAGGCAAAGAAAATGAACGTGGCTTCACTCCGATCATCCGAAGCAGCTAACACCAGCGCTGAGTGCAAATTGGCCAAGGTGGCTCTGATGACGATCTCTCTGTGGTTCATGGCGTGGACCCCTTACCTTGTGATCAACTACACGGGGGTGTTCGAGAGCGCGCCCATCAGTCCCCTGGCTACAATCTGGGGCTCACTATTCGCTAAGGCTAATGCCGTGTACAACCCTATTGTATATGGTATCAGCCACCCTAAATATCGCGCTGTGTTGTACCAGAAGTTCCCCGCGCTGGCTTGCACGGTGTCCCCTGACGAGGGTGGCTCTGTCGCGACTGGTGCCACTGTTGTCTCCGACGAGAAGCCTGCTGCC

>Manduca_sexta_AD001674
ATGGCGACCAATTTCACGCAGGAACTTTACGAGATCGGACCGATGGCCTACCCGCTGAAGATGATATCAAAGGATGTCGCGGAGCACATGCTGGGTTGGAACATTCCAGAAGAACATCAAGACTTGGTCCACGACCACTGGCGAAACTTCCCCGCGGTCAGCAAGTACTGGCATTATGTCCTAGCGCTGATATACACCATGCTCATGGTCACGTCGCTCACCGGCAATGGAATTGTCATTTGGATATTTAGCACTTCAAAATCCCTACGCAGCGCGAGCAACATGTTCGTGATAAACTTAGCGGTGTTCGATCTGATGATGATGCTGGAGATGCCGCTGCTAATCATGAACTCGTTCTACCAGCGTCTCGTGGGGTACCAGCTTGGCTGCGATGTGTACGCGGTACTCGGCTCTCTCTCTGGAATTGGAGGGGCCATCACTAATGCTGTCATTGCTTTTGATCGATACAAAACAATTTCGTCGCCACTTGATGGAAGAATAAACACAGTACAAGCGGGTCTGCTGATCGCCTTCACCTGGTTCTGGGCGTTGCCGTTCACTATCCTGCCGGCGTTCAGGATATGGGGGAGATTTGTTCCCGAGGGCTTCCTGACGACGTGCTCGTTCGACTATTTCACGGAGGACCAGGATACGGAGGTATTTGTCGCGTGCATCTTCGTGTGGAGCTACTGCATACCGATGGCGCTCATCTGTTACTTCTACTCTCAACTATTCGGTGCTGTCCGCCTCCATGAACGCATGCTACAAGAACAAGCCAAGAAGATGAACGTGAAATCATTAGCATCAAACAAGGAAGACAACAGCCGCAGCGTAGAGATCAGGATAGCTAAAGTGGCGTTCACTATTTTCTTCCTGTTCATCTGTGCGTGGACTCCTTACGCTTTCGTCACCATGACAGGCGCATTTGGCGACAGGACCCTACTAACTCCGATAGCAACGATGATCCCAGCCGTGTGCTGTAAAGTAGTTTCGTGCATAGACCCATGGGTGTACGCCATCAACCATCCGAGATACAGGGCGGAGTTGCAGAAGCGTCTGCCATGGATGGGCGTCCGCGAGCAAGACCCTGACGCGGTATCTACCACCACCAGCGTCGCCACCGCTGGTTTTCAACCACCAGCCGCGGAGGCC

>Manduca_sexta_L78080
ATGGATCCCGGGCCCGGTTTGGCGGCCCTGCAAGCATGGGCGGCCAAGTCGCCAGCTTACGGCGCTGCAAATCAAACTGTCGTCGACAAAGTGCCTCCAGACATGATGCACATGATCGACCCTCACTGGTATCAATTTCCGCCTATGAACCCACTTTGGCATGCGCTGTTAGGATTTACAATTGGTGTTCTGGGATTTGTTTCGATATCGGGCAACGGCATGGTCATCTACATCTTTATGTCAACTAAGAGTCTTAAAACGCCGTCAAATTTGCTTGTGGTCAATCTTGCTTTTTCGGACTTCCTCATGATGTGCGCCATGTCTCCAGCTATGGTAGTTAATTGTTACTATGAAACTTGGGTATGGGGTCCTTTTGCATGCGAATTGTACGCCTGTGCTGGTTCTCTATTTGGATGCGCTTCAATTTGGACAATGACTATGATAGCTTTCGACCGATACAATGTAATCGTTAAAGGTATAGCAGCTAAGCCCATGACCAGCAACGGCGCCCTTCTTCGCATACTTGGAATCTGGGTATTTTCACTAGCTTGGACTCTGCTCCCCTTCTTTGGCTGGAACAGATATGTGCCCGAAGGAAACATGACTGCTTGCGGAACAGATTACTTGTCCAAGAGTTGGGTCAGCCGAAGCTACATCCTTATCTACTCCGTTTTCGTTTACTTCTTGCCGCTTCTTCTTATCATCTATTCTTACTTCTTTATTGTTCAGGCCGTAGCTGCTCACGAAAAGGCAATGAGGGAACAGGCTAAGAAAATGAATGTGGCCTCCCTCAGATCTTCAGAAGCGGCAAACACCAGCGCTGAATGCAAACTAGCCAAGGTTGCATTAATGACCATTTCCTTATGGTTCATGGCGTGGACACCATACCTTGTCATCAACTATACCGGAGTGTTTGAAAGCGCACCCATTAGCCCTCTGGCCACTATTTGGGGCTCCCTCTTCGCCAAGGCTAACGCCGTCTACAATCCTATTGTATATGGCATCAGCCATCCTAAATACCAAGCCGCCCTGTACGCCAAGTTTCCATCGCTACAGTGCCAGTCGGCTCCAGAGGACGCCGGCTCGGTTGCTTCTGGCACCACCGCGGTCTCCGAGGAGAAACCTGCAGCG

>Manduca_sexta_L78081
ATGAACAACCAATCAGAAAATTATTATCATGGCGCACAGTTTGAAGCACTTAAGTCCGCCGGGGCCATTGAAATGCTCGGAGATGGTTTGACAGGCGACGATCTGGCAGCGATACCGGAGCACTGGCTATCGTACCCGGCGCCGCCCGCTAGTGCTCACACCGCACTGGCACTACTCTACATTTTCTTTACTTTCGCCGCATTAGTTGGAAATGGAATGGTCATATTCATATTCTCAACGACAAAAAGTTTACGAACATCAAGCAATTTCCTTGTCTTAAATCTAGCTATACTAGATTTTATAATGATGGCGAAAGCTCCTATATTCATCTATAATAGCGCGATGCGAGGCTTTGCGGTAGGCACAGTCGGTTGCCAAATATTCGCTTTGATGGGCGCTTACAGCGGCATCGGAGCTGGCATGACTAACGCATGCATAGCTTATGATAGACACTCAACTATTACGCGACCTCTCGATGGAAGATTGTCGGAAGGCAAGGTCTTACTCATGGTGGCCTTTGTGTGGATATACTCTACGCCTTGGGCTCTCCTTCCACTCTTGAAAATTTGGGGCAGATACGTACCTGAGGGCTACCTAACATCGTGTTCTTTCGACTATCTAACCAACACGTTCGACACGAAGCTGTTCGTAGCGTGTATATTCACTTGCAGTTACGTTTTCCCAATGTCCTTAATAATATATTTCTACAGTGGCATCGTCAAGCAGGTGTTTGCTCACGAAGCAGCTTTGAGGGAACAAGCTAAAAAGATGAACGTAGAATCTCTAAGAGCTAATCAGGGCGGGTCATCAGAGTCGGCAGAGATCAGAATAGCAAAAGCAGCACTCACTGTTTGCTTTCTGTTCGTGGCCTCGTGGACACCCTACGGCGTTATGGCTCTCATAGGCGCGTTTGGAAATCAACAACTTCTTACTCCTGGGGTTACGATGATTCCTGCAGTGGCGTGTAAAGCTGTAGCGTGTATTAGTCCTTGGGTATACGCAATCAGACATCCTATGTACAGGCAAGAGCTGCAACGTCGCATGCCGTGGTTACAAATTGATGAGCCCGATGACACTGTCTCGACGGCGACCAGCAACACTACCAACAGCGCGCCACCAGCTGCCACCGCC

>Nasonia_vitripennis_NM_001170908
ATGGGACCGAGCTTCCTGACGTTGACCGCGATGGCTCAGCGCGGCGGTTACGGAGGCGGCGGCGGCTTCGGCGGAGGCTTCAACAACCAGACGGTGGTGGACAAGGCGCCGCCCGAGATCCACCACATGATCGATCCCTACTGGTACCAGTTCCCACCGATGAACCCGCTCTGGTACGGCATCCTCGGCTTCGTCATCGGCTGCCTCGGCTGCATCTCCGTCGCCGGCAACGGCATGGTCGTCTACATCTTCGCCAGCACCAAGTCCCTCCGCACCCCCAGCAATCTCCTCGTGATCAATCTCGCCTTCTCCGACTTCTGCATGATGTTCACCATGTCGCCGCCCATGGTCATCAACTGCTACTACGAGACCTGGGTCTTCGGGCCGCTCATGTGCGAGATCTACGCGCTCTGCGGCTCCATATTCGGCTGCGGCTCCATCTGGACCATGTGCATGATCGCCTTCGATCGGTACAACGTTATCGTCAAGGGTTTGTCGGCCAAACCTATGACCATCAACGGATCGCTGCTGCGCATCCTCGGCATATGGCTGATGGCCTCCATCTGGACGATCGCGCCCATGTTTGGCTGGAACCGGTACGTCCCCGAGGGCAACCTCACGGCCTGCGGCACGGACTACTTCAGCAAGGACTGGGTCTCCAGGTCGTACATCGTCGTCTACAGCTTCTTCGTGTACTTCCTGCCCCTGTTCATGATCATCTACAGCTACTACTTCATCATCAAGGCAGTCTCGGCTCACGAGAAGAACATGAGGGAGCAGGCCAAGAAGATGAACGTCGCCTCTCTCAGGCAGGGAGATTCCCAGAGCGCTGAGAACAAACTCGCAAAGATCGCTCTCATGACGATCTCCCTCTGGTTCATGGCCTGGACGCCGTACCTCGTCATCAACTGGGCTGGTATCTTTGATCTCGCGAGGCTGACGCCGCTCTTCACCATCTGGGGATCGGTATTCGCCAAGGCCAACGCCGTCTACAACCCGATCGTCTACGGCATCAGTCATCCCAAGTACCGGGCTGCTCTGTTCGCGAGGTTCCCATCGCTGGCCTGTGCCGGTGACGCACCGGCTGGTGCTGCCTCCGACGCCGTGTCCACCACTTCCGGCGTCACCACGCTCACCGACCACGACAAGTCGAACGCG
>Nasonia_vitripennis_XM_001604572
ATGCAAGAGCACCTCCTGGGCTGGAACCATCCCCCCGAGCACATAGACATCGTGCACCCGCACTGGCGCGGTTTTCTAGCACCGGGCAAGTACTGGCACATCGGCCTCGCTCTTATCTACTTCATGCTGCTCGTCCTCTCGTTCGTTGGAAACGGCTGCGTCGTATGGATATTTAGCACGTCCAAAGTGCTCAGAACCCCGTCGAACCTGTTCATCATCAACCTGGCGCTGTTCGATCTGGTCATGGCGCTGGAAATACCCATGCTGATAATCAACAGTTTCATCGAGCGCATGATCGGCTGGGGCCTGGGCTGCGACATCTACGCGGCCCTCGGCAGCGTCTCTGGTATTGGCTCGGCCATCACCAATGCCGCCATCGCCTACGATCGATACAGGACCATTTCCTGTCCAATCGATGGCAGACTGAACGGCAAGCAGGCGGCTGTTATGGTAGCTTTCACGTGGTTCTGGACGATGCCGTTCACCATCCTGCCGTTCGCTAAGATTTGGGGTCGATACACTACCGAGGGATTCCTGACGACCTGCAGCTTCGACTTCCTCAGCGACGACCAGGACACTAAAGTATTCGTCGCTGCGATTTTCTCGTGGTCCTACTGCTTTCCGATGGTACTGATCATCTACTTCTACTCTCAGCTGATCAAGTCCGTCAGACGACACGAGAAGATGCTCCGCGAGCAGGCGAAGAAGATGAACGTCAAGTCGCTCTCGGCCCAAGACAAGGAGAGAAGCGTCGAGATGAGGATCGCCAAGGTGGCCTTTACGATCTTCTTCTTGTTCGTGTGCTCCTGGACGCCATACGCCGTCGTGACGATGATCGCTGCCTTTGGAAATCGCGAACTGGTAACGCCGTTCTCCAGCATGCTCCCGGCTGTGTTCGCCAAGACCGTGTCCTGCATCGATCCTTGGGTCTACGCTATCAACCACCCCAGGTACCGACAAGAGCTCACTAAGCGTTGCCAGTGGATGGGAATTCACGAGCCGGATTCGGGACCGAGTCAAAACAACGCAGAGGCTGTGTCCGTCACGACGGAGAAGCTTAAGTCCGACGACGCT
>Nasonia_vitripennis_XM_001608024
ATGCCGTACTACAACTGGAACGGCACCGATCAGACCGCCGGCTGGCCGGAGGCAAGGATTCAGCCAGCGGGTGCACCACGCCTGCTTGGCTGGAACGTTCCTCCTGAGGAGCTGGTGCACATACCCGAGCACTGGCTGGTCTACCCTGAGCCGAATCCCGCGTTGCATTACCTACTGGCTTTGCTCTACATTCTCTTCACCTTTGTTGCACTACTTGGTAATGGACTCGTCATCTGGATCTTCTGCGCAGCAAAATCGCTGCGAACGCCGTCCAACATGTTCGTCGTCAACCTGGCGATCTGCGACTTCATGATGATGCTCAAGACGCCGATCTTCATCTACAACTCGTTCCACACGGGCTTCGCCCTCGGAAATCTTGGATGTCAGATCTTCTCGTTCATCGGCTCTCTGTCCGGTATCGGCGCTTCCATCACAAATGCCGCGATCGCTTACGATCGTTACAGCACGATCGCGCGACCTCTAGACGGCAAACTGTCGCGAGGACAGGTGATGATGCTGATCGTGCTCATTTGGATGTACACGATACCTTGGGCCCTGATGCCGTCGATGGGTGTCTGGGGCCGATTCGTACCGGAGGGTTTCCTCACCTCCTGCACTTTCGACTACATTACCGACTCCGACGAGATCCGCTACTTCGTCGGTACCATCTTCACCTTCTCTTACGCCATACCGATGACGCTCATCATATACTTCTACAGCCAGATCGTCGGGCACGTCGTCAATCACGAGAAAGCTCTGCGCGAACAGGCCAAGAAGATGAACGTCGAGAGTCTCAGGAGCGGTCAGAACAAGGACCAGGCATCAGCGGAAGTTCGCATTGCCAAGGTGGCGTTAACCATCTGCTTCCTGTTCGTTGCCGCGTGGACACCCTACGGAGTGATGTCCCTGATCGGAGCCTTCGGCAACAAGAGTTTGTTGACGCCTGGAGTCACCATGATACCAGCCTGTTGCTGCAAGGCTGTTGCCTGTCTCGATCCCTATGTCTACGCCATCAGTCATCCAAGATACAGATTGGAACTGCAGAAGCGCATGCCATGGCTGGAGCTGCAAGAGAAGCCACCGGCGTCCGACGCTACCAGCACCACTACCGAAGCAGTACCTGCCTCGAGC

>Nasonia_vitripennis_XM_003427424
ATGTTGAATCTAGGCGTCGATCACAAACAGCACTTGGTATTCCTTACTGAACAGTCCACGCAAGTGCTTCAAGATTTTTGCAAACTGGCATTGGATTATTTGCAAAAAGGGCCAAACTTGAAACTTTACAGCGCTGCCGCTCAAAAACTTCAAGTTGAACCACAAGTAATAAGAAATTCAGTCGAAGGTCTTGTTCAGTTGTTATTGGAATGTTGTAAATCAAAGCTTGAAAAGGATAGTTTCCAAGAAGCTATTCTTGGCCTAGGATTCTCAGAGGAGCAAGAAAACTTGTTAAGCAAATTATACACAGTAAAAAAGCAAGAATTGACAGAGGCTCTATCGAAATTTGGCCTAAAATTACCTCAATATCATGACATGGACTGGAGATTCGAAGTACAGGTTGCATCCAGATCGTTGCTTCGACAAGTGGTACCACTGGTGACTCTGGACTTCTCTTTAAAAAACACCTCCAACTCTGACCAAGTTGAGCATGTACTGCTGCAAACAGATCCAAACAATCTGCTGCATCTTGCCCAAGAACTTGAAATGGCTGTGCGCGAAGGCAGAAGTAGACACATAAGAAGCATTGCAAGAATCGAGATGGAACATCCGATCGTAGCAGCTGGGGTGAACGCAACCGGAGAATTTGACGCGTCTTCGGGATCGGCATCGTCCACCACGACGATGGTCACCACCGCCGCTGTCCAGGTAGCCTCGACGATCGGACCACACTTTGCCCGCCAGGTCATGCGGGGTTTCGGTAATCTGACCGTAGTCGACAAAGTGCCTCCGGAGATGCTTCATCTCGTCGGTCCCCATTGGTACCAGTTCCCGCCGCTTTGGCCGATCTGGCACAAACTTTTGGGCGTCGTTATGATTTTCATCGGCGTACTCGGCTGGTGTGGTAACGGAATGGTGGTTTACATATTTTTAGTGACGCCAAGTCTGAGGACACCGAGCAATTTGCTCGTGATAAACTTGGCCTTCTCGGATTTCGTGATGATGATCATAATGTCACCGCCGATGGTTGTCAACTGTTGGTACGAGACCTGGGTTCTAGGTCCTTTAATGTGCGACATTTACGCGCTGATCGGCTCGTTGTGCGGCGGCGCCTCGATCTGGACGATGACGGCCATAGCCTACGATCGGTACAATGTCATTGTCAAAGGAATGTCGGGAACACCTCTGACGATACCCCGAGCACTCGTGCAGATAGTACTCATTTGGACGCACGGGCTGATCTGGGCGATGTTACCCTTATTCGGATGGAACAGATACGTACCCGAAGGCAACATGACGTCCTGCGGTACCGACTACGTGTCGGACGACTGGCTGGGAAAATCCTACATATTGGCTGTTGCCGCTCACGAAAGGGGTATGCGAGAACAAGCCAAGAAGATGAACGTCGCCTCCTTGCGATCTGGGGATCAAAGTGGAGAGAGCGCCGAGGTGAAACTGGCAAAGGTTGCTGTAACTACGATCTCGCTCTGGTTCCTGGCGTGGACGCCGTATCTGGTGACCAACTACATGGGTATCTTTGCCAAGCAGCACGTCAGTCCCCTCTTTACGATCTGGGCGTCTCTATTTGCGAAAACTAATGCTTGCTACAATCCGATCGTCTACGCGTTCAGTCATCCGAAATACAGAGCTGGACTCAAGGTGAAATGCCCCTGTCTGGTATTCGGGGATACGGAGGACAAGCCGAAACCTGCCGCTGCGACTCCAGCAGCCGACGCGGCATCGACGCATAGCAAGGCG

>Nesidiocoris_tenuis_c71162_g1_i1
ATGGAACCCTCATACGCAGCATGGTCTTCGGGCGCAGCCGCCGCGCTCGGCAACAGGACCGTCGTCGATATGGTGCCACCAGAGATGCGTCACATGATCGACCCTCACTGGTACCAATTCGAGCCGATGAACCCCCTCTGGCACAGCATTCTCGGATTCGTCATATGCTGCCTTGGTATCATCTCCGTCGTCGGTAACGGCATGGTCGTCTACATCTTCTCGTCGACCAAAACGTTGAGGACCCCGTCGAATCTCCTTGTTGTGAACCTCGCCTTCTCCGACTTCCTCATGATGACCTGCATGTTCCCCCCTATGGTTGTCAACTGCATGAACGAGACCTGGGTTTTCGGACCTCTGATGTGCGAGATCTACGCTATGCTGGGATCGCTCTTCGGATGTGCTTCAATCTGGACCATGACCATGATTGCCCTGGACAGGTACAACGTTATCGTCAAGGGTATCTCTGCTGCTCCCATGACCAACAGTACCGCAATGCTTAGGATCCTCGGAGTCTGGACCTTCGCATTGATGTGGACCTTGGCACCAATGTTCGGCTGGAACAGGTACGTTCCTGAGGGCAACATGACCGCCTGCGGAACTGACTACTTGACCAAGGACTGGGGCAGCAGGAGCTACATCCTCGTGTATTCCATCTTCGTCTACTTCTTGCCTCTCTTCACCATCATCTACTCCTACACCTTCATCCTGTCGGCTGTCTCTGCCCACGAAAAGTCAATGAGGGAACAGGCAAAGAAAATGAACGTCGCTTCGCTCAGATCTTCCGACGCCGCCAACACCTCGGCTGAGGCTAAGCTCGCCAAGGTTGCCTTGACAACCATCTCCCTGTGGTTCATGGCCTGGACTCCGTACTTGGTCATCAACTACGCCGGCATCTTCGAGACCGCCACCATCAGCCCGCTGTACACCATCTGGGGCTCCCTGTTCGCGAAGGCTAACGCCGTATACAACCCGATCGTATACGCTATCAGCCATCCGAAATACAAGGTCGCTCTCCAGAAGAAATTCCCTAGCCTGTCGTGCGCCGATGCTCCCGATGACACCACCTCTGTAGCTAGCGGTGTCACCAACGTCTCTGACGAGAAAGCCCCCTCAGCT

>Nesidiocoris_tenuis_c72055_g1_i1
ATGTCATCTCCCTCCGACCCGTGCCTGTTTGGCACTTGCGACAATAATACCTTCTGGGCTCCACTTGCCAGGACTTCAGAGATCAAGACCCTGGCGTGGAACGTGCCGCCCGCGGAGCGCATACACATACCGGAACATTGGCTGACTTTCGAGGAACCGAAACCCATTTACAACTATGCCCTGGGTGTACTTTATATTTTCTTCTTCCTCATATCCATCGTTGGTAATGGCCTCGTCATTTGGATATTTTCAACAGCCCGATCGCTGCGAACGCCATCGAACATTTTCGTCGTCAATTTGGCAATCTGTGATTTCGTTATGATGCTCAAGACTCCGATTTTCATATACAATTCGTTCAATCTCGGATTCGCCTTGGGCCACGTTGGGTGCCAGGTTTTCGGAGCAATGGGTTCGTTTGCTGGGATCGGAGCTTCTGCCACCAACGCTATAATCGCCTACGATAGATATCGAGTTATCGCTCGGCCGTTCGCAGCCAAATTGACATCAGCAAAGGCAGTCCTGTACCTGCTGCTCATCTGGGCTTACGTCTCGCCCTGGGCATTGTTTCCACTTTTTGAACAGTGGTCCAGATATGTTCCTGAGGGATTCCTGACAAGCTGCTCGTTCGACTACCTGACGCCAACTGACGAGATCCGAAATTGGGTGGCAGTAATGTTCGTGATCTGCTACGTCATTCCGCTCTCGCTCGTGATCTATTTCTACGCCCAGATTGTCAGCCACGTCATCATACACGAGCATAATCTCAGGGAACAGGCGAAGAAGATGAACGTTGAATCGCTGCGAGGCAACCAATCGGCCAATCAAACCTCAGCGGAAATCAGGATCGCCAAAGCGGCCATCACCATTTGTTTCCTTTTCGTCCTTTCCTGGACGCCGTACGCCGTCGTTGCTCTGATTGGTGCATTTGGCAACAGGAGCCTGCTCACACCTGGCCTGACGATGATTCCGGCTTGTACATGCAAAGCAGTCGCCTGTATCGATCCTTACGTCTACGCGATCAGCCATCCTAAATACAGGCAAGAACTAAACAAGAAATTCCCCTGGCTGGAGATCAACGAGCCGACAAACGCATCGGATACGGGCTCGACTACGACTGAAATGACCAACAACACTTCAGCGCCGGCATCT

>Nesidiocoris_tenuis_c72908_g1_i1
ATGGAGCCGTCGTTCGCAGCATACAACCAATGGGGCCAACAGGGGAGCAGCAGCATGATGATGATGGGTGCTGCAGGTGCCAACAGGACGGTGGTCGACATGGTCACGCCGGACATGCGGCACCTCATCGATCCTCATTGGTACCAATTTCCACCAATGAACCCCCTATGGCACGGCATCCTCGGCTTCGCTATTGCCGTTCTGGGAATCATCTCGGTCATCGGTAACGGCATGGTTATCTACATTTTTTCGTCGACGAAAGCTTTGCGAACGCCGTCCAACCTGCTCGTCGTCAATTTGGCCTTTTCCGATTTCTGTATAATGTTGGCCATGTCTCCGGCCATGGTTGTTTCCTGCTACTACGAAACTTGGGTATTTGGACCTTTGATGTGCGAGCTCTACGCCATGTTCGGCTCACTGTTCGGATGCGGTTCAATCTGGAGCATGACAATGATCGCCCTGGACAGATACAACGTTATCGTCAAGGGAATCTCGGCCAAACCAATGACGATCAAGACTGCCCTTCTGAGGATTTTCCTCATCTGGGCTCATGGTCTCATCTGGACGCTAGCGCCCATGTTTGGCTGGAACAGATATGTTCCCGAGGGGAACATGACCGCCTGCGGAACCGACTACTTGACCCAGGACTGGCTAAGCAAAAGCTACATCCTCGTCTACTCGTTTTTCGTGTACTTTTTGCCGCTTCTAACCATCATCTATTCGTACTACTTCATTCTTAAGGCTGTATCCGCTCACGAAAAGTCCATGAGGGAACAAGCGAAGAAAATGAACGTCGCCTCGTTGAGATCTTCTGAAGCAGCAAATACATCGGCTGAGGCCAAATTGGCCAAAGTGGCTTTGATGACGATCTCCTTGTGGTTTTTGGCCTGGACCCCGTACCTGGTAATCAACTACGCCGGAATTTTCCAAACAGCTACGATCAGCCCTCTCTTCACCATCTGGGGATCGGTGTTCGCCAAAGCGAACGCTGTGTACAATCCTATCGTCTACGCTATTAGCCATCCAAAGTACAAGGCGGCTCTCAACAAGAAGTTCCCGAGCCTGTCATGTGCTGGTGAACCAGCCGACGATGGAACCTCGATGACCAGCGCCGCCACGGCGGTCACTGTTGGCGATGAATCCGCTCCATCGGCT
>Tribolium_castaneum_NM_001162519
ATGTCTGTGATGGGCGAGCCAAACTTCATCGCCTGGGCGGCGCAGCGCTCGGGCTATGGCGGCGGCAACCTCACCGTCGTGGACAAAGTCCTCCCCGACATGCTCCACCTGGTGGACGCCCATTGGTACCAGTTCCCGCCCATGAACCCCCTCTGGCACGGCATTCTGGGCTTCGTGATCGGCGTTCTGGGCTTCGTCTCCATCGTGGGCAACGGAATGGTCATCTACATCTTCTCCTCCACCAAGGCGCTGCGAACCCCCTCGAACCTCCTCGTGGTCAATTTGGCCTTCTCCGACTTCCTGATGATGCTCTGCATGTCCCCGGCTATGGTCATTAATTGCTACAACGAGACCTGGGTGCTGGGGCCCCTCGTGTGCGAGCTCTACGGCATGAGTGGGTCTCTCTTCGGATGCGCATCCATCTGGACCATGACGTTCATCGCCTTGGATCGGTACAATGTGATTGTGAAGGGGCTCAGTGCGCAACCGTTGACCAAGAAAGGGGCCATGTTGAGGATACTGATCATCTGGGTCTTCTCCACGCTGTGGACCATCGCACCCTTCTTTGGATGGAACCGCTACGTGCCAGAAGGCAACATGACGGCGTGTGGAACGGATTATTTGACCAAGGATTGGGTTAGTCGGAGCTATATTTTGGTTTACGCCGTTTGGGTCTATTTCGTTCCTCTCTTCACCATCATCTATTCCTACTGGTTTATAGTGCAGGCCGTGGCCGCCCACGAAAAATCGATGAGAGAACAAGCAAAGAAAATGAACGTTGCGTCCTTGCGATCCTCCGAAGCAGCCCAAACCAGCGCCGAATGCAAACTCGCAAAGATAGCCCTAATGACCATCACGCTCTGGTTCTTCGCTTGGACTCCTTACCTGGTCACCAACTTCACCGGTATTTTCGAAGGTGCCAAAATCAGTCCTTTGGCCACCATCTGGTGCTCGCTCTTTGCTAAAGCCAACGCTGTCTACAACCCGATCGTATACGGAATCAGCCATCCAAAGTACAGACAAGCCCTTCAGAAGAAGTTCCCGTCGTTGGTGTGCGCGGGCGAGCCGGACGACACCACCTCCACGGCTTCGGGGGTAACGAACGTTACCACCGACGAGAAGCCGGCCACGGCT

>Megoura_viciae_AF189714.1_
ATGCTAAATAAAATCGGATCTCATTATGAACGGCAAGAATCGAATTGGGTGGCTGAAGGAGGTTTTGGAAATGAAACTGTGGTTGACCGAGTTCCCGCAGATATGATGCATCTGATCGATCCTTCTTGGTATCAATTTCCTCCAATGGAATCAATGTGGTACAAATGGTTGGGTGTTACTATTTTCTTCTTGGGAATTTTATCGGTCGTGGGTAATGGAATGGTGATATATATATTTACCTGTACAAAAAATCTTAGAACGCCTTCCAACTTACTGATAGTTAACTTGGCGTTTTCTGATTTCTGTTTGATGTTCACCATGTGTCCTGCAATGGTTTGGAATTGTTTTTACGAGACGTGGATGTTCGGACCTTTTGCTTGCGAGTTGTATGCTATGTTTGGATCACTATTTGGAGTCACATCAATATGGACAATGGTTTTTATAGCTTTAGATCGTTATAATGTAATAGTAAAGGGATTATCTGCAAAACCTATGACAACCAAGTTAGCACTATTACAAATATTTTGTATATATCTGCATGGACTTTTCTGGACTTTAACCCCTTTTTTTGGATGGAGCCGATATGTACCAGAAGCAAATATGACAGCATGTGGCACTGATTATTTAACTCTGGCGTGGCATAGTCGTAGTTATGTTTTAGTATATGCAATATTCGCATATTATTTACCATTGTTGGTCATCATCTATGCATATTATTTTATTGTGAAGGCAGTAGCATCACACGAGAAATCTATGAGAGAACAAGCAAAAAAAATGAATGTGTCTTCTCTGAGATCTGGAGATCAGAGCAATACTAGTGCAGAATTTAAGCTGGCTAAGGTGGCTTTAATGACAATTTCCTTATGGTTCATGGCTTGGACACCATACATGGTTATCAACTTTGCTGGAATATTTCAATTAATTACAATTGACCCATTATTTACAATCTGGGGATCGGTTTTCGCTAAAGCAAATGCTGTATACAATCCAATAGTATACGCGATTAGTCATCCAAAATATAGATTGGCATTAGATAAGAAGTTCCCATGTTTGGTATGTGGAAAATTAGAAGATGACAGGAGCGATTCAAAATCAGTTGCTTCTGCTCAAACAACTATATCCGAAGATAAAGTC

>Megoura_viciae_AF189715.1_
ATGGATTTCAACCGAAGTGTGTCGAGACCTTTATCACAACTAGGTTCTAGTTTCATGGAAAATGAAGATGAACTTCAATTAATGGGTTGGAATCTTACTCCAGAAGATCTTACACATATACCAGAACATTGGTTGTCATACCCAGAAGTTAGATCACTTTACCATTATATTTTGGCATTTTCTTACACTATTTTATTTTGTATCGGTGTAATTGGAAATGGTTTGGTGTTATGGATATTTTGTGTATCAAAACCATTACGAACACCTTCCAATTTGTTTGTGCTCAATTTGGCACTATGTGATTTTTCAATGGTATTAGTACTACCAATCCTCATCTATGATTCAATAGATCATAAATATCCAGGCCATTTACAATGTCAAATATTTGCATTGTGCGGATCTATTAGTGGTATCGGAGCAGGAGCCACAAACGCTGCAATTGCTTATGACAGATATAGTACAATTGCAAAACCATTTGAAGGGCGTATGACTTATGGTAAAGCATTAATATTGATCATATGTATTTGGATTTATGTTTTACCATGGTGCTTACTTCCTTTGACCGAAAAGTGGAATCGATTTGTTCCAGAGGGTTTTTTGACAAGTTGTTCTTTTGACTACTTAACGCCTACCGAGGAGACTAAAGCTTTTGTTGGAACCATGTTTGTGATTTGTTACGTGATCCCCATGTCTTTTATAATATACTTTTATTCACAAATTGTCTGCCACGTGTTCAACCACGAAAAAGCACTTCGTGAACAAGCTAAAAAGATGAACGTTGAATCTTTGCGAAGTAATCAAGATGCGAACGCTCAATCAGCGGAAGTAAGAATTGCAAAAGCCGCAATTACGATTTGTTTCCTGTTTGTAGCTGCCTGGACACCATACGCAGTGGTCGCTATGATCGGCGCTTTTGGAGATCAATCTTTACTAACACCTATCGCGTCAATGCTACCAGCGGTGTTTGCTAAGACGGTGGCTTGTTTCGATCCTTACGTTTACGCAATCAGTCATCCTAAATACAGATTAGAACTTTCAAAACGTGTTCCATGCTTGGGTATTACCGAAAAACCTCCGGCAGCAAGCGATACACAATCGATAACTACTGCAGCT
>Oncopeltus_fasciatus_OFAS003182_
GGCATATCAGCAAAACCAATGACAACGAAGACAGCTTTGTTGAGGATACTCTTCATTTGGGCTTTCTCTCTTCTCTGGACTCTGGCACCTTTCTTCGGATGGAACAGATATGTACCTGAAGGTAACATGACCGCATGTGGAACTGATTATCTTACCAAGGACTGGTTCAGCAGAAGCTATATCCTTGTCTACTCGGTGTTTGTCTACTTTTTGCCTCTCTTTACCATCATTTACTCATACTTCTTCATTCTGCAGGCTGTGTCAGCTCATGAAAAAGCTATGAGAGAACAGGCCAAAAAGATGAATGTCGCTTCACTCAGAGGAAACGACGAAAAATCAGCCGAGGGCAAGCTGGCTAAAGTAGCTCTAACAACCATTTCACTATGGTTCATTGCCTGGACCCCATACTTGGTAATCAACTACGCAGGCGTCTTGGAGACAGCCACCATCAGCCCCCTATTTACCATCTGGGGGTCCGTTTTTGCAAAGGCCAATGCTGTCTACAACCCAATTGTATATGCCATCAGCCATCCAAAATACAAGGTTGCTCTCCAGAAGAAATTCCCAAGCTTGTCGTGTGCACCTGCGCCAGATGATACAACATCAGTTGCAAGTGGAGTCACAGCCGTCTCCGATGGAGACAAACCAGCCGCATAA
>Oncopeltus_fasciatus_OFAS003183_
ATGTCTTTGGAGAAGGTACAAAAGAAGAGATACATTATATCCTATCCATCAGATCAGATGGCTTACCTGGACCAATCTTCCTACGCTATGTACCAATGGGGCAAGACCAACCCCATGGGCAACCATTCTGTTGTGGACAGTGTGCCTCCCGAGATGCTCCATCTTGTTGATGCACACTGGTATCAATTCCCTCCCATGAACCCACTTTGGCATGGAATCCTTGGCTTTGTCATAGGTGTCCTTGGAGTAATCTCAGTAGTTGGCAATGGAATGGTAATATACATATTCTCTTCTACAAAATCCTTGCGGACACCCTCAAACCTTCTTGTTGTAAACCTGGCTTTCTCTGATTTTCTCATGATGCTTGCCATGTCCCCGGCCATGGTTATTAACTGTTACTATGAAACATGGGTATTGGGACCATTTATGTGTGAGTTGTACGCAATGTTGGGTTCACTATTTGGATGCGCCTCTATCTGGACAATGACTACGATTGCCCTCGATAGATACAACGTCATTGTTAAGGACTGGTTCAGCAGGAGCTACATCCTCGTGTACTCAGTCTTCGTGTACTACACTCCACTCCTCACCATCATCTACTCATATTACTTCATTGTTCAGGCGGTGTCGGCTCACGAGAAACAGATGAGGGAGCAGGCCAAGAAGATGAACGTGGCCTCGTTAAGAGGAAACGACGACAAATCTTCTGAAGCCAAACTGGCCAAGGTGGCGCTCATGACCATCTCCCTGTGGTTCCTGGCATGGACACCTTACCTCGTCATCAACTACTCGGGGGTCTTCGAAACCTTCAAGATATCCCCGCTCTTCACCATCTGGGGATCGCTCTTCGCCAAGGCTAATGCCGTCTACAACCCTATCGTTTACGCCATTAGCCACCCGAAGTACAAGATCGCCCTCCAGAAGAAGTTCCCCAGCCTCTCTTGTGCGCCCTCTCCTGAGGACACACAGTCTGTAGCTAGTGGTGCCACCACACTCACGGAAGAGAAAGTCCCCACGCCGTAA
>Oncopeltus_fasciatus_OFAS011699_
ATGAGGGTTAAAGGACTGAGGCTCACCTCACCCTTGGGCATGGAGCCATGCAACGACAATCTCCTTTGCAGTAACAACACCTATTGGGCTCCTCAGGCCAGAGTGGGCTCGGGAGGCACAAGGCTACTTGGCTGGAACCTTGGTCCTGAAGATCTCATCCATATTCCAGAACATTGGCTCACATATCCTGAGCCAAAGCCAGTCTATAACTATGCCCTTGGAGTTCTCTACATATTTTTCATGTTCATGTCTTTGCTTGGAAATGGACTTGTGATATGGATATTTTCTACGGCAAAAGCACTAAGAACGCCGTCCAACATGTTTGTTGTGAACTTGGCTTTATGTGATTTTACTATGATGTTGAAAACACCTATATTTATCTATAATTCCTTCATGAATGGCTATGCACTTGGTCACATTGGTTGTCAGATATTTGGAATTATGGGGTCATTTACTGGAATCGGTGCCAGCACTACTAATGCTATCATTGCCTATGACAGATACAGAGCAATCGCAAAACCTTTTGCACCAAAAATTTCTCGTGCTAAAGCAATCCTTTATTTGATTCTAATTTGGGCATATGTTACTCCTTGGGCATTAATGCCAGCATTTGAAGTCTGGAGCAGATTTGTACCAGAGGGCTTCCTTACCAGTTGCACTTTTGACTACTTGACAAGGACCGATGAAATTCGAAACTGGGTGGCTGTGATGTTTGTCATCTGCTACTGCCTTCCTCTCGGTCTCATTATATACTTCTATTCTCAAATTGTCAGTCATGTTATAATTCATGAACACAACCTAAGGGAGCAGGCCAAGAAAATGAATGTTGAATCACTTCGAAGCAACTCAGGGCTCCAGCAAACGTCCGCAGAGATTAGAATAGCGAAGGCTGCAATCACTATAACATTTCTATTTGTCTGTTCTTGGACTCCCTATGCTGTCATGGCACTCATTGGAGCTTTTGGAAATCAGGAACTACTAACTCCAGGGGTGACCATGATTCCAGCTTGCACCTGCAAATTCGTTGCATGTCTAGATCCCTATGTGTATGCCATCAGTCATCCTAGATATAGGTTGGCAAGAACTGAACAAGAAATTTCCATGGCTAGAGATAAGGGAATCAGCTCCACCTCCGGAGACTGCCTCAACCACCACTGA

>Daphnia_pulex_EFX83617.1_6706
ATGACGGCAAATAGCAACGACAGTGCGGGGTATTGGTGGGCGATCAACGCCACCCGCTGGTTTGTCGATGACAGCAACGAGACGCTGGGCATCGATTGGGACGATTGGGACGTGTCGCTGTGGACGCCGGAGCAGCGCCAACTTCTGGAACGTGGCGGGGTCTCTCGCCGAATTCACGTCGCCCTTGGCGTCCTCCTCAGTTTCATCGTCCTCTTCGGTTTCGCCGCCAATTCCACCATCCTCTATGTCTTTTCCAGGTTCAAACGGCTGAGGACGCCGGCCAACGTGTTCATCATCAACTTGACCATCTGCGATTTCTTCGCCTGTTGTCTCCACCCGCTGGTCGTCTACTCGGCGTTCAGGGGCCGCTGGTCTTTAGGTCAAACAGGCTGCAATTTGTATGGGATGGGCGTCGCCTTTTTCGGACTCAACAGCATCGTGACTTTGTCGGCCATCGCCTGCGAGCGCTACATCGTCATCACGTCCAGCAGTTGCCGCCCGGCTGTCGCCAAGTGGCGGATAACTCGTCAACAAGCGCAAAAGGCTTGTGCCGGGATTTGGCTCCATTGCGCCGCTCTGGTCACTCCGCCCTGGATGCTGGGATGGTCATCCTACGAGCCGGAAGGAGTTCTAGTCACCTGCTCTTGGGATTACACGACGAGGACCCTGTCCAATCGGCTCTACTATTTGTACCTTTTATTACTCGGATTTGTCCTGCCCGTCTCCGTTTTGACGTTTTGCTATGCGGCCATTTTCCGATTCATCTTCCACAGTTCAAAGGAGATGACCCGGCTGGTCATGGCCAGTCACGTCAAATCGCCGTTCAGCACCAATTCGACTTCATTCCGCAAACGGCGGAGGCAAACGGACGTCCGGACGGCACTGATTATTTTGTCGCTGGCCATGCTCTGCTACACGGCCTGGACACCTTACGCCATCGTCAGTCTCATCGGCCAGTTCGGCCCGGTCGACGAAGACGGCCAGCCCAAGAAACTGTCGCCCATGGCAACGGCCATCCCGGCCTTCCTGGCCAAAACGGCCATCGTCTTCGATCCTTTGGTTTACGGGTTTTCAAGTCCACAGTTCCGCTCTTCGGTCCGCCAGATTCTGAACAGCGGCGGATTGCGGGGAGGTCAGTCGAATAACGCGATTGCCGGCCTGACGAGAGTTCAAACGAATCCAAATTGCCAGCTGTCTCGCGTCAATTCCGTCGCCGTCCTGTCATCCAACCGATTCAGAATGAACAAAGATCTTTCCGTTTCAGTCAACAAACTGGTGGTACAAAGTACAGACGTCGTTTGGATGAGAGCCGCCGAGCCGATTCCACCGACGGGCCAACTCAGCCAATGCCCAGCAACCAGCCCATTGTCCCGTCTCATTCCGCTTCTTTTCCGAAGCAGTTATTCACTCATCCGCAAAGTCCTTTGCCCAAAGAGCCGGAGAACGATCCTTACAAAGACACTTGCTTCTGAGTTTAACAAGGTGCTGACCCACCTGTTGAGTTCATTTTTTAACATGCATTTTGATTCCAAAAACGATTGA

>Daphnia_pulex_EFX83619.1_6708
ATGGCTTCGTCATTATGGTCGATGGTCGTGATGAACCGCAGTCTGACCGCCCGCCACCTTCAAGACAATAACGTCAACCATCACAACCGGAGCGATCCTGAGACTCCCGTTTCGGCCGTCGACTGGGACGAGTGGGACGACTCGCTGTGGACGGCCGAGCAGCGCCAATGGCTGGAGCAGGGCTCGGTCCCGCGGGAGGTCTACGTGACCATGAGCATCGTCTTAACTCTGATCGTCGTCTTCGGATTGATCGCCAACGCTACGATCCTCTACGTTTTCTCCAGATTCAAGAGGCTGAGGACGCCGGCCAATGTGCTGGTCATGAACTTGACGGCCTGTGACTTCATCTCGTGTCTCATCCACCCGATGGCCATTTATTCCGCCTACAGGGGCCGCTGGTCCTTTGGCAAAACCGGATGCAATTTGTACGCGACTTGCATCGGATTTCTGGGCCTGAACAGCATCGTGACTTTGTCGGCCATCGCCTGCGAGCGCTACATCGTCATCACGTCCAGCAGCTGCCGGCCGGCCGTCGCCAAGTGGCGGATCACCCGCTGCCAAGCTCAAAAGGCTTGCGTGGCCATTTGGCTCCACTGCGCCGCTCTGGTGGCTCCTCCCTGGATGCTGGGATGGTCATCCTACGAGCCGGAAGGAGTTCTAGTCACCTGCTCCTGGGATTACACGACCAGGACCCTGTCCAATCGGCTCTACTACATCTACCTCCTCTTCTTCGGATTCGTCCTGCCCGTCTCCGTCTTGACCTATTGCTACGCGGCCATTTTCCGGTTCATCGTCCGCTCTTCCAGGGAGATGACCCGGCTGGTCATGGCCAGTCACGTCAAGTCGCCGTTCAGCACGACGACGACATCGTTCCGCAAACGGCGGAGGCAGACGGACGTCCGGACGGCGATGATCCTTTTGTCTCTGGCCGTCCTCTGCTTCACGGCCTGGACACCTTACGCCATCGTCAGTCTCATCGGCCAGTTCGGCCCGGTCGACGAAGAGGAAGGCCGTTTCGAGCTCTCGCCCTTGGCCACTTCGATCCCGGCTTTCCTGGCCAAAACGGCCATCGTCTTCGATCCGCTGCTCTACGGTTTCTCGCATCCGCAATTCCGCTCGTCTATCCGACAGATCCTGCAGCAGAACAGTTTCATGGAGAGCAGCAACAACGGGCCGGCCCACCGAGGAGCGGGGACCACCAAGGCGGCCGGCGGAACGACGATGATGGTGGTCACGGGTGGACTGCGGCACACGGCGGTCCGGCATCCGCAGTACCGGAGCCAATCGCTGCACACAAGCTCGGCGGCCGTCTCGTGGGCCAGAAACAAATCAGTGAATGACCAATCCATCAGCGATCATCCTCCCATTTCTTCCTCGAATCATTCCGGGACCAGTTTTTCGCTGCCGGAAACAACGGCGGCAGCCAGCCGTGGCATTTGGACCCGCCCTAAACGAGCCATGAGTTTGGCGACGATCATGTGGGGCAACAAGAACGTCCAGCAGCAGAACAAGAAAAAGTCCGGCAGTTCAGAGGCCATCAACAACATCAATCGAGGGGCCAGCAGCTGTCAAGAAGAAGTTTACAGGTGCTTCTGGTCGACGGCCCGGCTGTCGTCCGTGATCCGCTCCAAAGGCGACTCGTTTTATCTGGTCGGCGGGACGGATCAACCTCCGCCCAGCTGGATGGACAGCACGGGACTCCACTCGCCGGCCGTCCAACTGGCCGGCTGGGCCATCCAGGAGGAGGAGGACAAGAAGAAGAAGACGGCCGGTGACTACAAGAGGAGGTCGTCGGAGCCGGATTTGATCCGCCGTCGGATTAGTCCTTTCGCTCTGCACAACTTGCGATCCGTCGGGGATTTAATGGTCCGCCAACAGCATCGTCCTCAGGAGCCGATTTTCGTTGTCGTTTCCCATCCGGCCGGAACGACTTCCTCGGTTATCGACGGCCATTGTCGCAACGGGCCGATCGATAGTGGAACAACAACAACCACAACAGCGTTTCATGTGTCGACGGCCCGGTCGGCCGCCAATCTTGGCCACATTTTGTGGCCCAGCAAACGATCCAGCAAAGGTAGTGGCAATCAATTATTCGAGTCACGCCGACAACATTCGCTCGTTTTCGACAGCCGGATCAATAATGGCGGCCATCAACCGGTCGGGCATCACAGCTCTTCGTCTTGCCCGCTCATTTCACCGTGA
