# Supplementary material for: The evolution of opsin genes in five species of mirid bugs: duplication of long-wavelength opsins and loss of blue-sensitive opsins
Source: BMC Ecol Evol. 2021 Apr 26;21:66. doi: 10.1186/s12862-021-01799-5 (PMC8074501; doi:10.1186/s12862-021-01799-5)
Supplement: Supplementary file 3 — Additional file 3. Genomic sequences of LW opsins in Nesidiocoris tenuis and Apolygus lucorum [file 12862_2021_1799_MOESM3_ESM.txt]

>NtLW1
GAACCCTCATACGCAGCATGGTCTTCGGGCGCGGCCGCCGCGCTCGGCAACAGGACCGTCGTCGATATGGTACCACCAGAGATGCGTCACATGATCGACCCTCACTGGTACCAATTCGAGCCGATGAACCCCCTCTGGCACAGCATCCTCGGATTCGTCATATGCTGCCTTGGTATCATCTCCGTCGTCGGTAACGGCATGGTCGTCTACATCTTCTCGTCGACCAAAACGTTGAGGACCCCGTCGAATCTCCTTGTTGTGAACCTCGCCTTCTCCGACTTCCTCATGATGACCTGCATGTTCCCCCCTATGGTTGTCAACTGCATGAACGAGACCTGGGTTTTCGGTGAGTTGAAAAATAGATTTGTAACTTCCAAACAAAGAATTACTACTTCATTTTTTGGTATTAAACCGTTAAATTTAATGTTATATTAACGAATGCGCGGTAAACGACACAATTTACCCCGAGCATGCGTAAAAGCTCGCATTCAATTGTTTAAGGACCTCTGATGTGCGAGATCTACGCTATGCTGGGATCGCTCTTCGGATGTGCTTCAATCTGGACCATGACCATGATTGCCCTGGACAGGTACAACGTTATCGTCAAGGTAAGCCCTTCTCCAGATAACTGACTCAGTATATAACTGATTTTTATGCAATTCACGAGCTGGAAAAATCGTTTCTTCCCCTTCCAGGGTATCTCTGCTGCTCCCATGACCAACAGTACCGCAATGCTTAGGATCCTCGGAGTCTGGACCTTCTCATTGATGTGGACCTTGGCACCAATGTTCGGCTGGAACAGGTAAAAATACGAGTTTTCCCGTGCCAAACCTTGGATTTATTAACAAAAAAATTTCTGATCAAGTACAGCTATGGGTAATTCCTCAGTAGCGATGTCATAATAATTATTCTCTGCTTCCTCAGATTTATCCCCAGTTTTGAAGTAAAATTTCGACACTAAAAACGCCTAGGCTTCAAATTTTTCAAATTATACTTAGCACGGTGATAGAATATTTATGTAACGTTTTCAGGTACGTTCCTGAGGGCAACATGACCGCCTGCGGAACTGACTACTTGACCAAGGACTGGGGCAGCAGGAGCTACATCCTCGTGTATTCCATCTTCGTCTACTTCTTGCCTCTCTTCACCATCATCTACTCCTACACCTTCATCCTGTCGGTGAGTCACTGTTATACCATCATATTCCAGGTCGTCAGGACCTTCGTAAGCATCTTATTTATGGGCGGTTAGTGCTTGAAATTATGGTTATGCAAAAAAAGCTTCGGAAAGTGGAATTTTAGATACTTGATATGGACATGGAAAATTATAATACGATGTACGAATATCAAGTTTTTTAGATTCTTGAAATTCAAAACTAAGACGATGGCAAAAAATAAGACGATTTTTGAGGGTTCCCCTGAACACAATAGGAAGGGGCTTTATGCTGGCAACCATACCAATAGCTTACCCCTGTGGAAATCGTTGATAATAATATTTCCATCGATTTTCTCCTGCAGGCCGTCTCTGCTCATGAAAAATCAATGAGGGAACAGGCAAAGAAGATGAACGTCGCTTCTCTCAGATCGTCCGAGGCTGCCAACACCTCGGCTGAGGCTAAGCTCGCCAAGGTTGCCTTGACAACCATCTCCCTGTGGTTCATGGCCTGGGCTCCGTACTTGGTCATCAACTACGCCGGCATCTTCGAGACCGCCACCATCAGCCCGCTGTACACCATCTGGGGCTCCTTGTTCGCGAAGGCTAACGCCGTATACAACCCGATCGTATACGCTATCAGGTGACTTTTGATGATAAAATTGACCTTTGATTTAGAGTGGGTTCATCGATTCAGTTTATTCATCAGATATCTATTATTCTCCTGATAAGATTTTCCATGGAAACGTTGACGAGGAAATCCGTAGTCTGCATTTCCAAGAAACCACTTATTCGGAGAATAACGTTTATTTGACGGATAAACTGAATCGATGAACCCACCCCTACGCAACTTATTCAACTCAATTTTCTAAATAGTTTCCCCTCTAGTTGGATTCTATTTCCAAAACACTGATTTCCATATTTCGTTACCAGCCATCCCAAATACAAGGTCGCTCTCGAGAAGAAATTCCCCAGCCTGTCGTGCTCCAACCCTCCTGACGATACTACCTCCGTAGCTAGCGGCGCCACTGCTGTGACTGTCTCCGACGAAAAGG 

>NtLW2
ATGGAGCCGTCGTTCGCAGCATACAACCAATGGGGCCAACAGGGGAGCAGCAGCATGATGATGATGGGTGCTGCAGGTGCCAACAGGACGGTGGTCGACATGGTCACGCCGGACATGCGGCACCTCATCGATCCTCATTGGTACCAATTTCCACCAATGAACCCCCTATGGCACGGCATCCTCGGCTTCGCTATTGCCGTTCTGGGTAATTTTTCAATTACCCCACGAAATATTTGTTCCATTTCCATTTTCTCTTCTTGGTTTTTAAAAAATTGATACAACACTATAGCTTCGAGAAATTCTGCATTTGATGAGAATTTGATATTTTTTGTACTTTCCTATAAACTTTTGATTAACCGTGCAATTTTTTACCTAGGAATCATCTCGGTCATCGGTAACGGCATGGTTATCTACATTTTTTCGTCGACGAAAGCTTTGCGAACGCCGTCCAACCTGCTCGTCGTCAATTTGGCCTTTTCCGATTTCTGTATAATGTTGGCCATGTCTCCGGCCATGGTTGTTTCCTGCTACTACGAAACATGGGTATTTGGTATGTATCACTGATTTGTTGGGAACGTGGGGCTGAGTCTTGATGGGCATCATTTAATAATCTACTATGAAATTAGAACATTCCTGATTTTCCCGATTAACCTTCAGAATTCACGATTCATTACTTCCTTTTTTTTAAACTGGCTCAACATCCGAGTAAAAAAAATTCAATTGCCCCCACCCCCTACAAGACGGACGTAGTTTTGACATTTCTCAAAGTATATTGTCTCGCCTGTTTTAGGACCTTTGATGTGTGAGCTCTACGCCATGTTCGGCTCACTGTTCGGATGCGGTTCAATCTGGAGCATGACAATGATCGCCCTGGACAGATACAACGTTATCGTCAAGGTATGACTTCGTTATCTTGGCATTCCTATCAAATTATATCTTGCAAAATTACGATAGCTAAAATTCATTTTTACCGACAGGGAATCTCGGCCAAACCAATGACGATCAAGACTGCCCTTCTGAGGATTTTCCTCATCTGGGCTCATGGTCTCATCTGGACGCTAGCGCCCATGTTCGGCTGGAACAGGTCAGTATACAAGTATATAAGTATGATTTTAACTGAACAAGTTTTATCCTGTTTGCTGGCGACTGAGTAAATCGAAAATTTGGCAATGGTTTCAGATATGTTCCCGAGGGGAACATGACCGCCTGCGGAACCGACTACTTGACCCAGGACTGGCTAAGCAAAAGCTACATCCTCGTCTACTCGTTTTTCGTGTACTTTTTGCCGCTTCTAACCATCATCTATTCGTACTACTTCATTCTTAAGGTGAGTTTCAGCATAAACCAGACTTAGCCCTCTTCTTGAACCTTTTTGGCAGTCTAGGGCCAGGTACAGGTCAAAAAAGGTGATGCACACCCTCTCCCGAACACACCCTCCAATCCCCAAAAACAATCAATAAAAAAAAACCATAAAGCAGGATCTCTATCTTGCGATGAGAATCTTGTAAGAGTTCATCGTTTTTGCAATGGCGATGTTCGTGAGCATAAGACTGGAATTTTGAATGCCCCAGGCTGTATCCGCTCACGAAAAGTCCATGAGGGAACAAGCGAAGAAAATGAACGTCGCCTCGTTGAGATCTTCTGAAGCAGCAAATACATCGGCTGAGGCCAAACTGGCCAAAGTGGCTTTGATGACGATCTCCTTGTGGTTTTTGGCCTGGACCCCGTACCTGGTAATCAACTACGCCGGAATTTTCCAAACAGCTACGATCAGCCCTCTCTTCACCATCTGGGGATCGGTGTTTGCCAAAGCGAACGCTGTGTACAATCCTATCGTCTACGCTATTAGGTGAGGAAAATTTTGCAATGATGCAAAATCGTCGAATTTCGCACTTTGCTTACCAAATGTGTACCTTCTCGTACCTGCTTTATTCTCTTAAGCACCTCATCAAACTAATTGCTCATCTGCCCACAGTCATCCAAAGTACAAGGCGGCTCTCAACAAGAAGTTCCCGAGCCTGTCATGTGCTGGCGAGCCAGCCGACGATGGAACCTCGATGACCAGCGCCGCCACGGCGGTCACTGTTGGCGATGAAT

>AlLW1-1
GGAACCTACCTTCGCTGCACTCCAATGGGCCCAGGGCGCCGCTGGCGCTCTTGGCAACAGGTCGGTGGTCGACTCCGTACCCGCGGAGATGCGCCACCTGATCGACCCCCATTGGTACCAGTTTCCACCCATGAACCCCCTTTGGCACGGAATTCTCGGATTCGTTATTTGCGTTCTCGGGATCATCTCTGTCATCGGTAACTTCATGGTTGTGTACGTCTTCTCCACTTCCAAGAGTTTGAAGACTCCATCGAATCTCCTTGTTGTGAACCTCGCCTTCTCTGACTTCCTCATGATGACTTGCATGTTCCCTCCGATGGTCGTAAACTGCTACTATGAAACCTGGGTTTTCGGTGAGTGGTCGTTGAGAATTACATATTGACTAAATCAGTATCAGCACTCTTGTACTATTATAATCGCATTCTTTCTTAAATCTTGCCCAAACAGGACCTTTCATGTGTGAGCTGTACGCCATGCTGGGTTCCCTTTTCGGATGTGCATCCATCTGGACCATGACCATGATCGCTAACGACAGGTACAACGTGATTGTCAAGGGTATCTCAGCCGCACCCATGACCAACAAGACTGCTATGTTGAGAATTCTCTTCATCTGGTCTTTCGCACTTGTCTGGACGTTGGCCCCCATGTTCGGATGGAACGGGTGATAATCCAATAATCCATCATGTACCTCCAATAGCAACATATATCTGCTTAGTGTTATCATCGGACTCTGAATATCAAATATAATTCAATCACCGTCATAATGTTGTCAGATATGTCCCTGAGGGTAACATGACTGCTTGTGGAACTGACTACCTGAGCAAGGAATGGCTCAGCAGGAGCTACATCCTTGTCTACTCGGTCTTCGTCTACTTCCTTCCTCTTTTCATGATCATCTACTCCTACTACTTCATTCTCAGCGTAATGAACTATTCAATTTCAAACTTGATTGCTTCTTGTTAGTGAACATAATAATAACATAAAATCTTGACTTGAAAGGTAAAGGCGTAAAACTGAACATCATGAAAACGAGTCGATCATGACAATCGATGCCTCTACCATCATTATTCAATTTATCAATAGGAAATCCATGATAAGCTACCCTTTTGATTTATGTTGTGTACCAATTATTTTTGCTCATTGGCAGGCTGTGTCAGCTCACGAGAAGAACATGAGGGAACAGGCTAAGAAGATGAACGTCGCGTCTCTGAGGTCTGCTGAGAACGCCAATGCTTCTGCTGAAGGCAAACTGGCTAAAGTAGCTCTGACCACCATCTCCCTGTGGTTCATGGCCTGGACTCCATACCTGGTTATCAACTACGCCGGCATCTTTGAGACCGCGACCATCAGCCCGCTCTTCACCATCTGGGGATCCTTGTTCGCAAAGGCTAACGCTGTATACAATCCCATCGTATACGCTATCAGGTATAAAAGACATTTTTTGTCATACATTTCGACTCATCAATACTATGTCATACGTATAACCAGCTTTACATCTGCAAGTCACATTACACTTTCTTTTCCAATGTTTCCTGGAATGGAACCCAAATACCAATCAATATATTCCGAGAAGAACAGAAAAGGCACGGGGCATCTGGGACTGTGGGTCGCCTCTAAAATGTCAATACGATCTTTTGGTGCACCTACTTACTCACTCTCCAAACTTGTACATGGTTCCAACGTGTATGGAATTATAAATGGGAAGAACTCCTTAACAGTCCCTTCATTTTTTTAACGATGTTTTCCGTTTTGCAGCCATCCCAAGTACAAGATCGCGCTGGAGCAGAAGTTCCCCAGCCTGGCGTGCGCCAGCGCGCCTGCCGATGATGGTACGTCTGTGGCCAGCGGCACCACCAACGTGTCTGAAGAAAAAGCATA

>AlLW1-2
ACAGGACGGTTGTGGACTCTGTGCCTCAGGAGATGCGCCATCTCATCGATCCCCATTGGTATCAATTCCCACCAATGAACCCCCTCTGGCACGGAATTCTTGGATTCGTGATTTTCTGCCTTGGAATCATCTCTGTCATTGGTAACTTCATGGTGGTGTACATCTTCTCTTCTTCCAAGAGTTTGAAGACTCCATCGAATCTCCTTGTGGTTAACCTTGCATTTTCCGACCTTCTTATGATGACTTGCATGTTCCCCCCGATGGTAGTCAACTGCTACTATGAAACCTGGGTTTTTGGTAAGTGGTTGTTGAGTAATATAGGATGCATTAATTGCTAAATTCTCAACACATTGTGAATGTGACTATAATGGAAAATTGATTACAGGACCTTTCATGTGTGAAGTATACGCTATGTTGGGATCACTGTTCGGGTGTGCATCTATCTGGACCATGACTATGATTGCACTCGACCGATACAACGTAATAGTAAAGGGCATTGCAGCTGCTCCAATGACTAATAAAACCGCCATGATGAGGATCCTTGGTATCTGGGCTTTCGCACTGCTATGGACACTGGCTCCCATGTTCGGCTGGAATAGGTGAGCTCTCAACAAATATCAGTATACATCAAAATTGCATTTACAGTACCTATATAATTGTCAAATTCGTTAGCTGGTTTGATGAACCGGTTCTCGAGAGATCACCGAAGTTGAGGCCAGTCGGCCTGGGAAATTATGTGGAATGGTGACCGCTAGTGGGTGGTATCGCACGTACTGATAATTTTCCGGGTTGGCCCGTTGTTGAACCCCGCTCCACTTAAGCGGGTTATACAATAAGTATCCAGGAGCAAATCATCAGAACTAACTCTGATCTATTCTTTAGAGGACAGCTGACGCCAGAAATGGCAGTTAGACGAAAATTCAACCTGAGATGGATGTATTACTCATCTTTTTTACTATTCGTCAGATTTCATAAAAAAAGGATGTAATTCCATTTGGTGGTAAATTACTAACTTGATGATTGTGGATGATACTCTTTCCATAAGGTATGTTCCTGAAGGCAATATGACTGCTTGTGGAACTGACTACTTGACCAAGAACTGGGTCAGCAGAAGCTACATTCTTGTCTATTCAATTTTTGTCTACTTCACACCGCTCCTCACAATAATCTATTCCTACACCTTTATCCTGCAGGTAAAATTTTCAATCAGCCAAGTTTTAAGCAATAGTGATCCCTTCAAGGAGATAGGCTGGCATGTCTGAATACAATTTCTTAATTTCGGTTACCATAGGCAGTATCTGCGCACGAGAAAACCATGAGAGAACAGGCTAAAAAGATGAACGTGGCATCTTTGAGATCTGCTGAGAACGCTAATGCTTCAGCTGAAGCCAAGCTGGCTAAAGTAGCTCTGACTACCATCTCACTGTGGTTCATGGCCTGGACTCCATATCTGGTGATCAACTATTCCGGCATCTTTGAGACTGCAACAATTACTCCACTTTTCACCATCTGGGGATCCTTGTTCGCAAAGGCTAACGCTGTGTACAATCCAATTGTATACGCAATCAGGTGAGTTAATAGTTTCTCGTCGTTATCTACCTAATTTAATTAATTAATTAAAATAATTTAATTAATTTGAAACAATGAAATTAGCTGAATTCCAAAACTAACTAAGGAGAAAGAGAGAAGAGAAAAGGGACTTGTTAGTACGGGCTCCAGTAGTTGTTTGAGACCAAAACTCGTTCGTTTTCATGTCCACCAGAACGCAAGACTTACGTTGATACATTTTATCATCAAGAAATTCGAATTATCAAACGTATAGTGAATAGATTTTTATACAACTTGCCAGTGGATTTTTCAATTCGATGTTATTCAAGGAATTGATACATTTTAATTATTACTATTACCATACATTTTTGTAAATTCATGTTACTTCGGACTGATTTTTCACAGTCATCCCAAGTACAAGATAGCTCTTCAAAAGAAGTTCCCCAGCCTGTC

>AlLW2
ATGGGGATGGGAAATAGGTCCGTCGTGGATTCTGTTCTCCCGGAGATGCGCCACCTCATCGACCCCCATTGGTACCAGTTCCCGCCAATGAACCCTCTCTGGCACGGGATTCTCGGATTTGTCATGGTTTGTCTTGGATTAATTTCAGTCACCGGTAACTTCATGGTGGTTTATATTTTCACATCCACTAAATCCTTGAGGACTCCATCGAATCTCCTTGTAGTCAACCTGGCATTCTCAGATTTATGCATGATGTTTTCTATGTCCCCTGCTATGGTCATCAACTGCTACTACGAGACTTGGACGTTTGGTGAGTGGGACCAATTAGCTTCTATTTGAAATATCCTGGTAGATGGCCTATTTTGCTGAAATCGAACTCATGTAAATATTGTTGGAGAGCATCGAGAATCTGATCAACCTTAGTGTTGTGTGTCAAATACGGATGAAAATAAAATAATGAAGAATACGGATAAAAGTGCTATGTGATAATTTATAATAATGAAGTTATGAATGTTTCTTTCAGGACCATTCATGTGCGAATTGTACGCCATGTTGGGATCACTCTTTGGATGCACTTCAATCTGGACTATGACGTTCATTGCCCTTGATAGATACAACGTCATTGTGAAGGTGAGGATTAGCACATAATCTATTTTTCTAAAATACATTTATACAAATATGGTAATTTTGTACGTTTTTATTACAGGGAATTGCAGCTAAACCGATGACCATCAAGACGTGTCTGTTGAGGATAGTCTTCATTTATCTGTTCTCTTTGATTTGGACACTAGCCCCCATGTTTGGATGGAACAGGTGAGTGATACTCAAGATTTAGTTGATGGTGCCTGAAAGGGGGGGGGAGGAATAGATCGGATTACCTAATGTTTTTTATAATTGTCATAAATAGGTACGTTCCCGAAGGAAATATGACCGCTTGTGGAACTGATTACATCACCCAGGATTGGATTAGCAAGAGTTACATCCTTGTATACTCCATCTTCGTATACTTTGTTCCACTCCTGACC
